# Supplementary material for: Estimating the COVID-19 prevalence from wastewater
Source: Sci Rep. 2024 Jun 22;14:14384. doi: 10.1038/s41598-024-64864-1 (PMC11193770; doi:10.1038/s41598-024-64864-1)
Supplement: Supplementary file 1 — Supplementary Information 1. [file 41598_2024_64864_MOESM1_ESM.csv]

Date of SARS-CoV-2 test	Town	Valid test	Positive test	Newly positive test	Study phase
2022-12-18	Kaiserslautern	5	1	1	1
2022-12-18	Koblenz	3	0	0	1
2022-12-18	Ludwigshafen	4	0	0	1
2022-12-18	Mainz	6	0	0	1
2022-12-18	Trier	2	0	0	1
2022-12-21	Kaiserslautern	9	0	0	1
2022-12-21	Koblenz	6	0	0	1
2022-12-21	Ludwigshafen	7	0	0	1
2022-12-21	Mainz	12	1	1	1
2022-12-21	Trier	4	0	0	1
2022-12-25	Kaiserslautern	15	1	1	1
2022-12-25	Koblenz	20	1	1	1
2022-12-25	Ludwigshafen	13	0	0	1
2022-12-25	Mainz	24	2	1	1
2022-12-25	Trier	14	2	2	1
2022-12-28	Kaiserslautern	18	0	0	1
2022-12-28	Koblenz	26	1	0	1
2022-12-28	Ludwigshafen	14	1	1	1
2022-12-28	Mainz	31	5	4	1
2022-12-28	Trier	18	2	0	1
2023-01-01	Kaiserslautern	24	0	0	1
2023-01-01	Koblenz	36	1	0	1
2023-01-01	Ludwigshafen	23	2	2	1
2023-01-01	Mainz	49	2	0	1
2023-01-01	Trier	31	1	1	1
2023-01-04	Kaiserslautern	22	0	0	1
2023-01-04	Koblenz	40	0	0	1
2023-01-04	Ludwigshafen	30	2	1	1
2023-01-04	Mainz	56	2	1	1
2023-01-04	Trier	33	0	0	1
2023-01-08	Kaiserslautern	123	1	1	1
2023-01-08	Koblenz	154	1	1	1
2023-01-08	Ludwigshafen	89	1	1	1
2023-01-08	Mainz	213	2	1	1
2023-01-08	Trier	133	1	1	1
2023-01-11	Kaiserslautern	154	0	0	1
2023-01-11	Koblenz	195	2	1	1
2023-01-11	Ludwigshafen	114	0	0	1
2023-01-11	Mainz	257	4	3	1
2023-01-11	Trier	164	1	0	1
2023-01-15	Kaiserslautern	241	1	0	1
2023-01-15	Koblenz	274	2	1	1
2023-01-15	Ludwigshafen	157	0	0	1
2023-01-15	Mainz	379	7	5	1
2023-01-15	Trier	256	3	3	1
2023-01-18	Kaiserslautern	288	0	0	1
2023-01-18	Koblenz	324	1	0	1
2023-01-18	Ludwigshafen	192	1	1	1
2023-01-18	Mainz	441	6	4	1
2023-01-18	Trier	301	0	0	1
2023-01-22	Kaiserslautern	309	3	3	1
2023-01-22	Koblenz	338	2	1	1
2023-01-22	Ludwigshafen	199	1	1	1
2023-01-22	Mainz	481	6	1	1
2023-01-22	Trier	313	1	1	1
2023-01-25	Kaiserslautern	308	2	0	1
2023-01-25	Koblenz	339	1	0	1
2023-01-25	Ludwigshafen	206	1	0	1
2023-01-25	Mainz	490	5	1	1
2023-01-25	Trier	314	3	2	1
2023-01-29	Kaiserslautern	401	2	2	1
2023-01-29	Koblenz	469	1	1	1
2023-01-29	Ludwigshafen	275	1	0	1
2023-01-29	Mainz	646	4	2	1
2023-01-29	Trier	408	4	2	1
2023-02-01	Kaiserslautern	468	4	2	1
2023-02-01	Koblenz	535	4	4	1
2023-02-01	Ludwigshafen	321	6	5	1
2023-02-01	Mainz	754	6	4	1
2023-02-01	Trier	480	5	3	1
2023-02-05	Kaiserslautern	519	6	4	1
2023-02-05	Koblenz	589	9	6	1
2023-02-05	Ludwigshafen	333	3	2	1
2023-02-05	Mainz	842	12	7	1
2023-02-05	Trier	520	5	3	1
2023-02-08	Kaiserslautern	573	6	4	1
2023-02-08	Koblenz	652	8	1	1
2023-02-08	Ludwigshafen	382	4	2	1
2023-02-08	Mainz	938	11	2	1
2023-02-08	Trier	560	8	4	1
2023-02-12	Kaiserslautern	619	11	8	1
2023-02-12	Koblenz	697	8	3	1
2023-02-12	Ludwigshafen	418	6	5	1
2023-02-12	Mainz	1023	10	9	1
2023-02-12	Trier	608	7	5	1
2023-02-15	Kaiserslautern	673	14	5	1
2023-02-15	Koblenz	740	8	3	1
2023-02-15	Ludwigshafen	446	6	3	1
2023-02-15	Mainz	1119	20	12	1
2023-02-15	Trier	650	11	8	1
2023-02-19	Kaiserslautern	735	15	9	1
2023-02-19	Koblenz	793	12	8	1
2023-02-19	Ludwigshafen	494	6	4	1
2023-02-19	Mainz	1175	23	16	1
2023-02-19	Trier	685	14	9	1
2023-02-22	Kaiserslautern	746	16	8	1
2023-02-22	Koblenz	834	26	17	1
2023-02-22	Ludwigshafen	491	9	3	1
2023-02-22	Mainz	1229	39	25	1
2023-02-22	Trier	725	17	7	1
2023-02-26	Kaiserslautern	823	14	8	1
2023-02-26	Koblenz	921	44	23	1
2023-02-26	Ludwigshafen	558	10	5	1
2023-02-26	Mainz	1341	59	37	1
2023-02-26	Trier	826	20	10	1
2023-03-01	Kaiserslautern	924	18	11	1
2023-03-01	Koblenz	1037	39	12	1
2023-03-01	Ludwigshafen	622	19	12	1
2023-03-01	Mainz	1460	52	23	1
2023-03-01	Trier	904	23	13	1
2023-03-05	Kaiserslautern	1077	20	13	1
2023-03-05	Koblenz	1234	48	28	1
2023-03-05	Ludwigshafen	721	20	9	1
2023-03-05	Mainz	1740	39	20	1
2023-03-05	Trier	1053	34	21	1
2023-03-08	Kaiserslautern	1177	27	15	1
2023-03-08	Koblenz	1336	40	13	1
2023-03-08	Ludwigshafen	797	21	6	1
2023-03-08	Mainz	1886	46	28	1
2023-03-08	Trier	1138	32	16	1
2023-03-12	Kaiserslautern	1308	32	17	1
2023-03-12	Koblenz	1540	36	18	1
2023-03-12	Ludwigshafen	864	13	6	1
2023-03-12	Mainz	2117	38	15	1
2023-03-12	Trier	1237	37	21	1
2023-03-15	Kaiserslautern	1449	30	11	1
2023-03-15	Koblenz	1706	43	25	1
2023-03-15	Ludwigshafen	963	12	6	1
2023-03-15	Mainz	2304	32	12	1
2023-03-15	Trier	1391	25	10	1
2023-03-19	Kaiserslautern	1632	28	11	1
2023-03-19	Koblenz	1950	40	20	1
2023-03-19	Ludwigshafen	1067	17	11	1
2023-03-19	Mainz	2638	32	18	1
2023-03-19	Trier	1544	24	9	1
2023-03-22	Kaiserslautern	1658	23	13	1
2023-03-22	Koblenz	1992	32	8	1
2023-03-22	Ludwigshafen	1105	17	10	1
2023-03-22	Mainz	2671	33	16	1
2023-03-22	Trier	1632	19	8	1
2023-03-26	Kaiserslautern	1836	20	10	1
2023-03-26	Koblenz	2138	26	21	1
2023-03-26	Ludwigshafen	1224	18	10	1
2023-03-26	Mainz	2889	31	15	1
2023-03-26	Trier	1790	24	12	1
2023-03-29	Kaiserslautern	1872	20	9	1
2023-03-29	Koblenz	2175	18	7	1
2023-03-29	Ludwigshafen	1226	14	3	1
2023-03-29	Mainz	2926	24	11	1
2023-03-29	Trier	1794	21	8	1
2023-04-02	Kaiserslautern	2032	19	10	1
2023-04-02	Koblenz	2320	16	11	1
2023-04-02	Ludwigshafen	1352	11	6	1
2023-04-02	Mainz	2991	25	13	1
2023-04-02	Trier	2010	18	9	1
2023-04-05	Kaiserslautern	2087	20	12	1
2023-04-05	Koblenz	2355	20	11	1
2023-04-05	Ludwigshafen	1435	12	6	1
2023-04-05	Mainz	2960	30	13	1
2023-04-05	Trier	2042	13	8	1
2023-04-09	Kaiserslautern	2123	24	12	1
2023-04-09	Koblenz	2287	18	10	1
2023-04-09	Ludwigshafen	1468	10	4	1
2023-04-09	Mainz	2826	20	1	1
2023-04-09	Trier	2042	16	9	1
2023-04-12	Kaiserslautern	2218	17	6	1
2023-04-12	Koblenz	2382	13	5	1
2023-04-12	Ludwigshafen	1591	7	2	1
2023-04-12	Mainz	2961	19	11	1
2023-04-12	Trier	2168	19	7	1
2023-04-16	Kaiserslautern	2318	18	10	1
2023-04-16	Koblenz	2428	12	6	1
2023-04-16	Ludwigshafen	2165	16	12	1
2023-04-16	Mainz	2990	22	11	1
2023-04-16	Trier	2297	21	13	1
2023-04-19	Kaiserslautern	2289	17	11	1
2023-04-19	Koblenz	2352	14	7	1
2023-04-19	Ludwigshafen	2163	12	4	1
2023-04-19	Mainz	2904	16	4	1
2023-04-19	Trier	2274	13	4	1
2023-04-23	Kaiserslautern	2303	16	9	1
2023-04-23	Koblenz	2373	11	3	1
2023-04-23	Ludwigshafen	2176	10	4	1
2023-04-23	Mainz	2921	13	7	1
2023-04-23	Trier	2295	12	5	1
2023-04-26	Kaiserslautern	2218	17	11	1
2023-04-26	Koblenz	2287	5	2	1
2023-04-26	Ludwigshafen	2142	7	3	1
2023-04-26	Mainz	2868	13	6	1
2023-04-26	Trier	2263	15	9	1
2023-04-30	Kaiserslautern	2081	16	6	1
2023-04-30	Koblenz	2083	5	3	1
2023-04-30	Ludwigshafen	1958	5	3	1
2023-04-30	Mainz	2509	10	4	1
2023-04-30	Trier	1991	19	12	1
2023-06-28	Kaiserslautern	371	2	2	2
2023-06-28	Koblenz	419	1	1	2
2023-06-28	Ludwigshafen	401	1	1	2
2023-06-28	Mainz	508	0	0	2
2023-06-28	Trier	375	0	0	2
2023-07-05	Kaiserslautern	731	3	3	2
2023-07-05	Koblenz	768	2	2	2
2023-07-05	Ludwigshafen	731	1	1	2
2023-07-05	Mainz	954	1	1	2
2023-07-05	Trier	670	2	2	2
2023-07-12	Kaiserslautern	924	4	4	2
2023-07-12	Koblenz	987	2	1	2
2023-07-12	Ludwigshafen	903	1	1	2
2023-07-12	Mainz	1284	1	1	2
2023-07-12	Trier	887	4	2	2
2023-07-19	Kaiserslautern	1092	4	3	2
2023-07-19	Koblenz	1158	3	3	2
2023-07-19	Ludwigshafen	1052	4	4	2
2023-07-19	Mainz	1482	8	8	2
2023-07-19	Trier	1054	4	4	2
2023-07-26	Kaiserslautern	1268	5	2	2
2023-07-26	Koblenz	1408	6	5	2
2023-07-26	Ludwigshafen	1246	3	0	2
2023-07-26	Mainz	1739	8	3	2
2023-07-26	Trier	1277	6	5	2
2023-08-02	Kaiserslautern	1382	5	3	2
2023-08-02	Koblenz	1518	10	7	2
2023-08-02	Ludwigshafen	1362	8	6	2
2023-08-02	Mainz	1859	15	8	2
2023-08-02	Trier	1394	4	3	2
2023-08-09	Kaiserslautern	1443	7	3	2
2023-08-09	Koblenz	1623	12	8	2
2023-08-09	Ludwigshafen	1423	9	6	2
2023-08-09	Mainz	1885	14	5	2
2023-08-09	Trier	1455	11	10	2
2023-08-16	Kaiserslautern	1453	9	7	2
2023-08-16	Koblenz	1612	11	8	2
2023-08-16	Ludwigshafen	1441	7	3	2
2023-08-16	Mainz	1905	22	14	2
2023-08-16	Trier	1416	7	4	2
2023-08-23	Kaiserslautern	1562	12	9	2
2023-08-23	Koblenz	1731	16	12	2
2023-08-23	Ludwigshafen	1569	7	4	2
2023-08-23	Mainz	1926	19	15	2
2023-08-23	Trier	1522	11	6	2
2023-08-30	Kaiserslautern	1753	12	6	2
2023-08-30	Koblenz	2004	18	13	2
2023-08-30	Ludwigshafen	1807	11	10	2
2023-08-30	Mainz	2202	19	9	2
2023-08-30	Trier	1778	10	6	2
2023-09-06	Kaiserslautern	1845	19	16	2
2023-09-06	Koblenz	2234	25	18	2
2023-09-06	Ludwigshafen	1988	15	13	2
2023-09-06	Mainz	2376	24	18	2
2023-09-06	Trier	1938	18	15	2
2023-09-13	Kaiserslautern	1845	28	20	2
2023-09-13	Koblenz	2296	23	16	2
2023-09-13	Ludwigshafen	2005	22	14	2
2023-09-13	Mainz	2385	22	16	2
2023-09-13	Trier	1973	19	11	2
2023-09-20	Kaiserslautern	1844	30	19	2
2023-09-20	Koblenz	2362	26	23	2
2023-09-20	Ludwigshafen	2045	36	26	2
2023-09-20	Mainz	2469	28	22	2
2023-09-20	Trier	2047	18	12	2
2023-09-27	Kaiserslautern	1855	26	15	2
2023-09-27	Koblenz	2425	36	27	2
2023-09-27	Ludwigshafen	2070	35	23	2
2023-09-27	Mainz	2487	27	18	2
2023-09-27	Trier	2070	31	27	2
2023-10-04	Kaiserslautern	1843	33	26	2
2023-10-04	Koblenz	2366	28	21	2
2023-10-04	Ludwigshafen	2040	39	26	2
2023-10-04	Mainz	2427	37	28	2
2023-10-04	Trier	2077	35	24	2
2023-10-11	Kaiserslautern	1857	47	33	2
2023-10-11	Koblenz	2405	32	20	2
2023-10-11	Ludwigshafen	2075	42	28	2
2023-10-11	Mainz	2484	48	32	2
2023-10-11	Trier	2101	35	25	2
2023-10-18	Kaiserslautern	1831	32	20	2
2023-10-18	Koblenz	2374	32	25	2
2023-10-18	Ludwigshafen	2045	33	22	2
2023-10-18	Mainz	2446	40	23	2
2023-10-18	Trier	2043	39	28	2
