# Supplementary material for: Estimating the COVID-19 prevalence from wastewater
Source: Sci Rep. 2024 Jun 22;14:14384. doi: 10.1038/s41598-024-64864-1 (PMC11193770; doi:10.1038/s41598-024-64864-1)
Supplement: Supplementary file 2 — Supplementary Information 2. [file 41598_2024_64864_MOESM2_ESM.csv]

	ProbeNr	Datum der Entnahme	Uhrzeit der Entnahme	Probe Valide	Kläranlagen-ID	Name der Kläranlage	Probenbegleitschein vollständig	Genkopien im Durchschnitt (Gq/ml)	Genkopien N1/ml	Genkopien N2/ml	Anteil Genkopien Durchschnitt zu PMMoV x100.000	Probennahme (Anfangs )Zeit	Probennahme (End )Zeit	Probennahmeart	Probenvolumen (ml)	Gesamt-Volumen (Liter) der Mischprobe vor Abfüllung (geschätzt)	Temperatur des Rohabwassers (Grad Celsius)	Leitfähigkeit des Rohabwassers (uS/cm)	pH-Wert des Rohabwassers	NH4-Konzentration	Volumenstrom (m3/d)	Niederschläge am Vortag der Probenentnahme (mm)	Niederschläge am Probenentnahmetag (mm)	Lufttemperatur am Probenentnahmetag (Grad Celsius)	Chemischer Sauerstoffbedarf CSB (mg/l)	Total Organic Carbon TOC (mg/l)
1	24405	2022-10-06	08:00:00	ja	22448	Trier	ja	178	132	224	86.4	2022-10-05 08:00:00	2022-10-06 08:00:00	MP	1000	5	nicht messbar	1232	7.6	62.8	18477	0	0	13.86	860	214
2	24406	2022-10-04	08:00:00	ja	22448	Trier	ja	56.5	29	84	48.3	2022-10-03 08:00:00	2022-10-04 08:00:00	MP	1000	5	nicht messbar	901	7.5	35.1	31453	15	0	9.57	506	108
3	24407	2022-10-06	00:00:00	ja	20027	Bad Kreuznach	ja	111	58	164	391	2022-10-05 00:00:00	2022-10-05 23:59:00	MP	1000	2.5	18.9	1.4	7.67	nicht messbar	15070	0	0	13.2	nicht messbar	nicht messbar
4	24408	2022-10-04	08:00:00	ja	20027	Bad Kreuznach	ja	137	123	151	61.7	2022-10-03 00:00:00	2022-10-03 00:00:00	MP	1000	4	17.9	1.1	7.75	26.5	20450	0	0	nicht messbar	178	197
5	24409	2022-10-05	00:00:00	ja	22425	Germersheim	ja	33	4	62	12.4	2022-10-05 00:00:00	2022-10-05 00:00:00	MP	100	24	20.4	126.5	7.43	72.5	nicht messbar	0	0	14.1	607	nicht messbar
6	24410	2022-10-03	00:00:00	ja	22425	Germersheim	ja	48.5	5	92	17	2022-10-03 00:00:00	2022-10-03 00:00:00	MP	100	24	18.1	115	7.8	40.8	nicht messbar	23	0	11.6	524	nicht messbar
7	24411	2022-10-03	00:00:00	ja	22430	Kaiserslautern	ja	153.5	64	243	84.8	2022-10-03 00:00:00	2022-10-03 00:00:00	MP	1000	5	16	1024	7.7	nicht messbar	76032	28	0	nicht messbar	233	69.6
8	24412	2022-10-03	00:00:00	ja	22431	Koblenz	ja	110.5	77	144	22.1	2022-10-03 00:00:00	2022-10-03 00:00:00	MP	1000	6	16.3	1300	8	33.8	22916	3	0	12.1	480	140
9	24413	2022-10-05	00:00:00	ja	22431	Koblenz	ja	156.5	126	187	71.1	2022-10-05 00:00:00	2022-10-05 23:59:00	MP	1000	6	17.1	1200	7.9	45.5	26244	0	0	15	639	201
10	24414	2022-10-10	00:00:00	ja	22431	Koblenz	ja	374	316	432	202	2022-10-10 00:00:00	2022-10-10 00:00:00	MP	1000	5	16.8	1500	7.8	52.2	29476	0	1	12.7	842	235
11	24415	2022-10-06	08:00:00	ja	22438	Landau	ja	115.5	97	134	63.5	2022-10-05 08:00:00	2022-10-06 08:00:00	MP	1000	nicht messbar	18	nicht messbar	7.8	34.7	12712	nicht messbar	nicht messbar	17	799	nicht messbar
12	24416	2022-10-04	08:00:00	ja	22438	Landau	ja	145	103	187	86.3	2022-10-03 08:00:00	2022-10-04 08:00:00	EP	1000	nicht messbar	17.3	nicht messbar	7.8	40.9	30281	nicht messbar	nicht messbar	nicht messbar	711	nicht messbar
13	24417	2022-10-04	07:15:00	ja	22439	Mainz	ja	132.5	79	186	44	2022-10-03 00:00:00	2022-10-03 00:00:00	MP	1000	9	6.5	1277	7.24	47	59827	nicht messbar	nicht messbar	11	530	180
14	24418	2022-10-03	00:00:00	ja	22447	Montabaur, GKA	ja	349.5	215	484	238	2022-10-03 00:00:00	2022-10-03 23:59:00	MP	1000	7	6.4	155	7.7	19.1	11410	3	0	nicht messbar	273	54
15	24419	2022-10-06	00:00:00	ja	22447	Montabaur, GKA	ja	137.5	90	185	135	2022-10-05 00:00:00	2022-10-05 23:59:00	MP	1000	7	5.8	117	7.6	25.7	8040	0	0	nicht messbar	451	102
16	24420	2022-10-06	08:00:00	ja	22386	Pirmasens-Blümelstal	ja	226.5	161	292	88.8	2022-10-05 00:00:00	2022-10-05 00:00:00	MP	1000	17	16.2	890	7.5	34.1	6240	0	0	13.7	591	166
17	24421	2022-10-04	00:00:00	ja	22386	Pirmasens-Blümelstal	ja	298	231	365	123	2022-10-03 00:00:00	2022-10-04 00:00:00	MP	1000	20	15.9	850	7.8	12.8	18500	0	0	12.3	220	59.5
18	24422	2022-10-04	00:00:00	ja	22387	Pirmasens-Felsalbe	ja	217.5	88	347	64.2	2022-10-03 00:00:00	2022-10-03 00:00:00	MP	2000	8	15	600	8.2	20.7	7750	nicht messbar	nicht messbar	nicht messbar	nicht messbar	nicht messbar
19	24423	2022-10-06	00:00:00	ja	22387	Pirmasens-Felsalbe	ja	275	165	385	95.2	2022-10-05 00:00:00	2022-10-05 00:00:00	MP	2000	7	15	824	7.6	30.5	nicht messbar	0	0	12.3	266	80.9
20	24424	2022-10-03	00:00:00	ja	23128	Speyer	ja	86	61	111	89.6	2022-10-03 00:00:00	2022-10-03 00:00:00	MP	1000	6	18.1	115	7.8	40.8	24592	21	0	12.9	524	nicht messbar
21	24425	2022-10-05	00:00:00	ja	23128	Speyer	ja	132	110	154	24.8	2022-10-05 00:00:00	2022-10-05 00:00:00	MP	1000	3	5.2	2090	8.13	58.3	11711	0	0	14.2	569	nicht messbar
22	24426	2022-10-03	00:00:00	ja	19985	Andernach	ja	106	59	153	23.7	2022-10-03 08:00:00	2022-10-04 08:00:00	MP	1000	9	16.6	1930	8	42	9289	1	0	11.1	1027	nicht messbar
23	24427	2022-10-05	00:00:00	ja	19985	Andernach	ja	127.5	139	116	59.6	2022-10-05 08:00:00	2022-10-06 08:00:00	MP	1000	8	17.2	2030	8	23.3	7996	0	0	11.4	897	nicht messbar
24	24428	2022-10-04	08:00:00	ja	22449	Worms	ja	65	47	83	18	2022-10-03 08:00:00	2022-10-04 08:00:00	MP	1000	12	17.3	1377	7.47	38.8	23287	19	0	nicht messbar	667	nicht messbar
25	24429	2022-10-05	00:00:00	ja	22459	Zweibrücken	ja	193	151	235	60.7	2022-10-05 00:00:00	2022-10-05 00:00:00	MP	1000	6	15.6	1141	7.99	40.9	9021	0	0	nicht messbar	680	nicht messbar
26	24430	2022-10-03	00:00:00	ja	22459	Zweibrücken	ja	231.5	185	278	93.3	2022-10-03 00:00:00	2022-10-03 00:00:00	MP	1000	6	14.9	599	7.87	16.3	18717	28	0	nicht messbar	442	nicht messbar
27	24441	2022-10-05	00:00:00	ja	22430	Kaiserslautern	ja	205	84	326	128	2022-10-05 00:00:00	2022-10-05 00:00:00	MP	1000	5	15.8	818	7.46	NA	46963	0	0	NA	287	70.7
28	24493	2022-10-11	08:00:00	ja	22448	Trier	ja	656	416	896	192	2022-10-10 08:00:00	2022-10-11 08:00:00	MP	1000	5	nicht messbar	1279	7.6	66.7	16825	0	1	10.86	816	200
29	24494	2022-10-10	00:00:00	ja	20027	Bad Kreuznach	ja	347.5	203	492	189	2022-10-10 00:00:00	2022-10-10 00:00:00	MP	1000	4.5	17.5	0.53	7.39	27.8	26370	0	9	nicht messbar	635	179
30	24495	2022-10-10	00:00:00	ja	22425	Germersheim	ja	258.5	151	366	144	2022-10-10 00:00:00	2022-10-10 00:00:00	MP	100	24	20.2	139.2	7.88	49.1	nicht messbar	0	0	13.7	570	nicht messbar
31	24496	2022-10-11	08:00:00	ja	22438	Landau	ja	186	122	250	108	2022-10-10 08:00:00	2022-10-11 08:00:00	MP	1000	nicht messbar	17.8	nicht messbar	7.8	44.9	11607	nicht messbar	nicht messbar	13	711	nicht messbar
32	24497	2022-10-11	08:00:00	ja	22439	Mainz	ja	886	932	840	430	2022-10-10 00:00:00	2022-10-10 00:00:00	MP	1000	10	7.2	1827	nicht messbar	63.7	48666	nicht messbar	nicht messbar	nicht messbar	755	233
33	24498	2022-10-11	00:00:00	ja	22387	Pirmasens-Felsalbe	ja	1406	992	1820	420	2022-10-10 00:00:00	2022-10-10 00:00:00	MP	2000	5	15	1034	8.1	nicht messbar	nicht messbar	0	0	17	nicht messbar	nicht messbar
34	24499	2022-10-11	00:00:00	ja	19985	Andernach	ja	391.5	195	588	198	2022-10-10 08:00:00	2022-10-11 08:00:00	MP	1000	10	16.8	1756	7.9	39.5	10403	2	0	8.3	1120	nicht messbar
35	24500	2022-10-10	00:00:00	ja	23128	Speyer	ja	542	588	496	162	2022-10-10 00:00:00	2022-10-10 00:00:00	MP	1000	2.5	25.6	1821	7.46	58	11290	0	0	16.5	577	nicht messbar
36	24501	2022-10-10	08:00:00	ja	22449	Worms	ja	182.5	101	264	179	2022-10-09 08:00:00	2022-10-10 08:00:00	MP	1000	12	18.1	972	7.76	30	44250	0	4	nicht messbar	509	nicht messbar
37	24505	2022-10-10	00:00:00	ja	22430	Kaiserslautern	ja	358	212	504	167	2022-10-10 00:00:00	2022-10-10 00:00:00	MP	1000	5	15.2	726	7.26	27.5	46.132	0	1	nicht messbar	657	169
38	24506	2022-10-05	00:00:00	ja	22439	Mainz	ja	732	640	824	581	2022-10-05 00:00:00	2022-10-05 00:00:00	MP	1000	20	6.5	1862	7.7	63.9	40115	nicht messbar	nicht messbar	nicht messbar	916	261
39	24507	2022-10-06	08:00:00	ja	22449	Worms	ja	7.5	4	11	2.53	2022-10-05 08:00:00	2022-10-06 08:00:00	MP	1000	12	18.3	1821	7.6	56.8	1031	0	0	nicht messbar	1031	nicht messbar
40	24698	2022-10-13	00:00:00	ja	19985	Andernach	ja	485	302	668	489	2022-10-12 08:00:00	2022-10-13 08:00:00	MP	1000	8	16.1	1984	8.1	47	8758	0	0	9.1	906	nicht messbar
41	24701	2022-10-13	07:00:00	ja	22430	Kaiserslautern	ja	540	464	616	129	2022-10-12 00:00:00	2022-10-12 00:00:00	MP	1000	5	15.1	721	7.23	nicht messbar	45046	0	0	nicht messbar	521	142.85
42	24709	2022-10-11	08:30:00	ja	22447	Montabaur, GKA	ja	672	548	796	205	2022-10-10 08:00:00	2022-10-11 08:00:00	MP	1000	7	6.1	nicht messbar	7.5	35	7040	0	0	nicht messbar	504	nicht messbar
43	24710	2022-10-13	08:00:00	ja	22448	Trier	ja	435.5	291	580	287	2022-10-12 08:00:00	2022-10-13 08:00:00	MP	1000	5	nicht messbar	1331	7.2	67.4	16433	0	0	6.95	1008	277
44	24711	2022-10-13	07:00:00	ja	22447	Montabaur, GKA	ja	496	212	780	299	2022-10-12 00:00:00	2022-10-12 23:59:00	MP	1000	7	15	nicht messbar	7.7	32	6140	0	0	nicht messbar	528	57.8
45	24712	2022-10-12	00:00:00	ja	22431	Koblenz	ja	424	312	536	174	2022-10-12 00:00:00	2022-10-12 23:59:00	MP	1000	5	16.6	1500	8.1	55.3	22940	0	0	9.7	720	213
46	24713	2022-10-13	08:00:00	ja	22438	Landau	ja	342.5	173	512	221	2022-10-12 08:00:00	2022-10-13 08:00:00	MP	1000	4	17.5	nicht messbar	7.5	39.4	11238	nicht messbar	nicht messbar	NA	957	nicht messbar
47	24785	2022-10-13	00:00:00	ja	20027	Bad Kreuznach	ja	818	856	780	178	2022-10-12 00:00:00	2022-10-12 00:00:00	MP	1000	2.5	18.5	1.37	7.45	37.8	14370	0	0	nicht messbar	715	178
48	24786	2022-10-13	00:00:00	ja	22425	Germersheim	ja	500	548	452	155	2022-10-12 00:00:00	2022-10-12 00:00:00	MP	100	24	21.8	129.3	7.89	52.5	4879	0	0	12.1	663	nicht messbar
49	24787	2022-10-13	07:45:00	ja	22439	Mainz	ja	914	648	1180	337	2022-10-12 00:00:00	2022-10-12 00:00:00	MP	1000	6	7	1697	7.9	nicht messbar	35968	nicht messbar	nicht messbar	15	nicht messbar	nicht messbar
50	24788	2022-10-13	00:00:00	ja	22386	Pirmasens-Blümelstal	ja	1040	500	1580	327	2022-10-12 00:00:00	2022-10-12 00:00:00	MP	1000	15	15.8	1200	7.6	50	4616	0	0	6	937	246
51	24789	2022-10-11	00:00:00	ja	22386	Pirmasens-Blümelstal	ja	333	222	444	247	2022-10-10 00:00:00	2022-10-10 00:00:00	MP	1000	17	16.1	1000	7.6	47.1	4960	0	0	5.5	841	218
52	24888	2022-10-13	00:00:00	ja	22387	Pirmasens-Felsalbe	ja	1200	440	1960	577	2022-10-12 00:00:00	2022-10-12 00:00:00	MP	2000	6	15	825	8	nicht messbar	2280	nicht messbar	nicht messbar	11	nicht messbar	nicht messbar
53	24889	2022-10-12	00:00:00	ja	23128	Speyer	ja	724	844	604	670	2022-10-12 00:00:00	2022-10-12 00:00:00	MP	1000	2.5	21.5	2174	7.5	60	11812	0	0	14.8	540	nicht messbar
54	24923	2022-10-12	08:00:00	ja	22449	Worms	ja	480	472	488	87.6	2022-10-11 08:00:00	2022-10-12 08:00:00	MP	1000	12	18	1805	7.7	56.1	19525	0	0	nicht messbar	974	nicht messbar
55	24924	2022-10-10	00:00:00	ja	22459	Zweibrücken	ja	553	394	712	189	2022-10-10 00:00:00	2022-10-10 00:00:00	MP	1000	6	15.37	921	7.99	36.7	7945	0	0	nicht messbar	831	nicht messbar
56	24925	2022-10-12	00:00:00	ja	22459	Zweibrücken	ja	784.5	329	1240	256	2022-10-12 00:00:00	2022-10-12 00:00:00	MP	1000	6	15.4	1111	7.84	43.5	7937	0	0	nicht messbar	705	nicht messbar
57	24967	2022-10-17	00:00:00	ja	20027	Bad Kreuznach	ja	770	520	1020	187	2022-10-17 00:00:00	2022-10-17 00:00:00	MP	1000	5	16.5	0.08	7.23	33.6	15140	2	0	nicht messbar	532	137
58	25062	2022-10-18	07:50:00	ja	22439	Mainz	ja	1350	1360	1340	331	2022-10-17 00:00:00	2022-10-17 00:00:00	MP	1000	6	7	1697	7.9	nicht messbar	35968	nicht messbar	nicht messbar	15	nicht messbar	nicht messbar
59	25063	2022-10-18	08:00:00	ja	22449	Worms	ja	510	444	576	136	2022-10-17 08:00:00	2022-10-18 08:00:00	MP	1000	12	18	1.64	7.75	52.6	24987	6	0	nicht messbar	817	nicht messbar
60	25064	2022-10-18	15:07:00	ja	22448	Trier	ja	2005	1130	2880	528	2022-10-17 08:00:00	2022-10-18 08:00:00	MP	1000	5	nicht messbar	1121	7.5	49.9	nicht messbar	3	1	16.56	898	218
61	25065	2022-10-17	00:00:00	ja	22425	Germersheim	ja	1444	668	2220	377	2022-10-17 00:00:00	2022-10-17 00:00:00	MP	100	24	20.7	64.9	7.8	55.4	5010	3	0	16.8	984	nicht messbar
62	25066	2022-10-17	00:00:00	ja	22431	Koblenz	ja	866	612	1120	239	2022-10-17 00:00:00	2022-10-17 00:00:00	MP	1000	5	17.1	1400	7.9	54.1	22656	0	0	18.2	815	245
63	25067	2022-10-18	08:00:00	ja	22438	Landau	ja	1641	552	2730	464	2022-10-17 08:00:00	2022-10-18 08:00:00	MP	1000	3	18.2	nicht messbar	7.38	41.9	10651	nicht messbar	nicht messbar	16.3	729	43.5
64	25068	2022-10-18	07:00:00	ja	22447	Montabaur, GKA	ja	1135	620	1650	312	2022-10-17 00:00:00	2022-10-17 00:00:00	MP	1000	7	7.1	nicht messbar	7.64	32.7	6390	0	0	nicht messbar	495	59.5
65	25069	2022-10-18	08:00:00	ja	19985	Andernach	ja	733	416	1050	264	2022-10-17 08:00:00	2022-10-18 08:00:00	MP	1000	13	16.7	1207	7.9	27	22084	0	12	17.8	1030	nicht messbar
66	25070	2022-10-17	00:00:00	ja	23128	Speyer	ja	965	820	1110	193	2022-10-17 00:00:00	2022-10-17 00:00:00	MP	1000	4	23.2	1926	7.49	48	14876	0	0	17	508	nicht messbar
67	25071	2022-10-17	00:00:00	ja	22430	Kaiserslautern	ja	672	496	848	333	2022-10-17 00:00:00	2022-10-17 23:59:00	MP	1000	5	15.6	709	7.18	25.2	55178	12	0	nicht messbar	350	85.21
68	25072	2022-10-17	00:00:00	ja	22386	Pirmasens-Blümelstal	ja	1625	1070	2180	674	2022-10-17 00:00:00	2022-10-17 00:00:00	MP	1000	24	16	930	7.7	30	7510	1	0	nicht messbar	489	135
69	25073	2022-10-17	00:00:00	ja	22387	Pirmasens-Felsalbe	ja	2895	1550	4240	584	2022-10-17 00:00:00	2022-10-17 00:00:00	MP	2000	7	14.8	925	8	nicht messbar	3000	nicht messbar	nicht messbar	16	nicht messbar	nicht messbar
70	25074	2022-10-17	00:00:00	ja	22459	Zweibrücken	ja	1335	1390	1280	391	2022-10-17 00:00:00	2022-10-17 00:00:00	MP	1000	6	15.7	1203	7.84	39.9	9279	15	0	nicht messbar	570	221
71	25150	2022-10-19	00:00:00	ja	20027	Bad Kreuznach	ja	1671	912	2430	394	2022-10-19 00:00:00	2022-10-19 00:00:00	MP	1000	3	19	1.22	8.05	31.4	19350	11	0	nicht messbar	538	143
72	25152	2022-10-19	00:00:00	ja	22425	Germersheim	ja	1505	1130	1880	333	2022-10-19 00:00:00	2022-10-19 00:00:00	MP	100	24	20.4	127.8	7.8	58.8	4511	2	0	13.8	649	nicht messbar
73	25153	2022-10-20	06:45:00	ja	22430	Kaiserslautern	ja	906	492	1320	279	2022-10-19 00:00:00	2022-10-19 23:59:00	MP	1000	5	14.6	765	7.38	27.2	53058	7	0	nicht messbar	380	110.63
74	25154	2022-10-19	00:00:00	ja	22431	Koblenz	ja	646	556	736	404	2022-10-19 00:00:00	2022-10-19 00:00:00	MP	1000	5	16.8	1500	7.9	45.5	24832	16	0	13.5	650	202
75	25155	2022-10-20	07:30:00	ja	22439	Mainz	ja	1188	696	1680	369	2022-10-19 00:00:00	2022-10-19 00:00:00	MP	1000	6	6	145	7.9	48.6	4823	nicht messbar	nicht messbar	12.3	562	186
76	25156	2022-10-20	07:00:00	ja	22447	Montabaur, GKA	ja	1405	1060	1750	647	2022-10-19 00:00:00	2022-10-19 23:59:00	MP	1000	7	6.6	619	7.6	17.8	11390	16	0	nicht messbar	356	37.8
77	25163	2022-10-19	00:00:00	ja	22459	Zweibrücken	ja	1580	1200	1960	366	2022-10-19 00:00:00	2022-10-19 00:00:00	MP	1000	8	15.51	1082	7.76	32.3	8186	0	0	nicht messbar	618	249
78	25165	2022-10-20	08:00:00	ja	22449	Worms	ja	899	588	1210	161	2022-10-19 08:00:00	2022-10-20 08:00:00	MP	1000	12	10	1841	7.91	56.8	18569	0	0	nicht messbar	884	nicht messbar
79	25195	2022-10-19	00:00:00	ja	22386	Pirmasens-Blümelstal	ja	2255	1310	3200	384	2022-10-19 00:00:00	2022-10-19 00:00:00	MP	1000	24	15.9	1036	7.6	40.3	5680	0	0	16.7	556	147
80	25196	2022-10-20	00:00:00	ja	19985	Andernach	ja	1930	1450	2410	380	2022-10-19 08:00:00	2022-10-20 08:00:00	MP	1000	6.5	7.9	1942	8.2	41	8297	1	0	16.9	551	nicht messbar
81	25204	2022-10-20	08:00:00	ja	22448	Trier	ja	1376	892	1860	380	2022-10-19 08:00:00	2022-10-20 08:00:00	MP	1000	5	nicht messbar	1021	7.6	31.09	24589	24	0	13.64	690	165.7
82	25205	2022-10-20	08:00:00	ja	22438	Landau	ja	1465	1140	1790	507	2022-10-19 08:00:00	2022-10-20 08:00:00	MP	1000	5	18.1	nicht messbar	7.9	44	29450	9	7	nicht messbar	810	nicht messbar
83	25206	2022-10-19	00:00:00	ja	22387	Pirmasens-Felsalbe	ja	2715	2030	3400	653	2022-10-19 00:00:00	2022-10-19 00:00:00	MP	2000	7	14.7	796	7.8	nicht messbar	2470	nicht messbar	nicht messbar	10	nicht messbar	nicht messbar
84	25207	2022-10-19	00:00:00	ja	23128	Speyer	ja	2500	2100	2900	383	2022-10-19 00:00:00	2022-10-19 00:00:00	MP	1000	2	26.2	2047	7.51	56	11391	0	0	12.2	530	nicht messbar
85	25350	2022-10-25	08:00:00	ja	22439	Mainz	nein	445.5	267	624	143	2022-10-24 00:00:00	2022-10-24 23:45:00	MP	2000	6	7	1160	7.8	35.9	NA	NA	NA	NA	468	162
86	25368	2022-10-24	00:00:00	ja	22459	Zweibrücken	ja	397	198	596	85.6	2022-10-24 00:00:00	2022-10-24 23:45:00	MP	1000	8	15.58	787	7.78	22.6	14631	4	0	16	495	177
87	25380	2022-10-24	00:00:00	ja	22425	Germersheim	ja	561	354	768	98.1	2022-10-24 00:00:00	2022-10-24 23:45:00	MP	100	24	17.8	127.4	7.87	58.1	5938	3	15	15.4	597	NA
88	25381	2022-10-25	07:00:00	ja	22447	Montabaur, GKA	ja	390.5	189	592	300	2022-10-24 00:00:00	2022-10-24 23:45:00	MP	1000	7	6.1	590	7.22	16.5	13400	3	0	NA	306	35.5
89	25386	2022-10-24	07:30:00	ja	22430	Kaiserslautern	ja	392	200	584	119	2022-10-24 00:00:00	2022-10-24 23:45:00	MP	1000	5	15	851	7.22	20.8	71141	10	0	NA	290	80.9
90	25387	2022-10-24	00:00:00	ja	22431	Koblenz	ja	363.5	263	464	110	2022-10-24 00:00:00	2022-10-24 23:45:00	MP	1000	5	16.1	1200	7.6	35.5	40720	3	0	16.3	607	185
91	25389	2022-10-24	00:00:00	ja	20027	Bad Kreuznach	ja	356	192	520	212	2022-10-24 00:00:00	2022-10-24 23:45:00	MP	1000	3	18.7	1.36	8.35	27.4	18190	1	1	15.6	444	123
92	25450	2022-10-25	00:00:00	ja	19985	Andernach	ja	764	388	1140	152	2022-10-24 08:00:00	2022-10-25 08:00:00	MP	1000	7.5	18	1860	8.18	46	8765	2	0	10.4	652	nicht messbar
93	25466	2022-10-26	07:30:00	ja	22430	Kaiserslautern	ja	547.5	295	800	183	2022-10-25 00:00:00	2022-10-25 23:45:00	MP	1000	5	15.1	761	7.25	29.2	48669	0	0	12.8	563	118
94	25487	2022-10-25	08:00:00	ja	22448	Trier	ja	473	282	664	229	2022-10-24 08:00:00	2022-10-25 08:00:00	MP	1000	5	nicht messbar	1171	7.4	54.4	30925	3	0	15.97	830	199.3
95	25488	2022-10-24	18:00:00	ja	25315	BASF Ludwigshafen	ja	126.5	79	174	207	2022-10-23 18:00:00	2022-10-24 18:00:00	MP	2000	20	26	nicht messbar	7	nicht messbar	242055	nicht messbar	nicht messbar	nicht messbar	nicht messbar	202
96	25489	2022-10-25	08:00:00	ja	22449	Worms	ja	359	266	452	79.4	2022-10-24 08:00:00	2022-10-25 08:00:00	MP	1000	12	17.8	1589	7.79	46.7	20921	4	0	nicht messbar	666	nicht messbar
97	25490	2022-10-25	08:00:00	ja	22438	Landau	ja	584	364	804	90.1	2022-10-24 08:00:00	2022-10-25 08:00:00	MP	1000	4	17.8	nicht messbar	8.3	29.8	10926	0	0	nicht messbar	302	nicht messbar
98	25491	2022-10-25	08:00:00	ja	22386	Pirmasens-Blümelstal	ja	382	232	532	55.8	2022-10-25 00:00:00	2022-10-25 00:00:00	MP	1000	24	15.8	780	7.8	18	13152	5	0	17.4	352	99.4
99	25492	2022-10-24	00:00:00	ja	22387	Pirmasens-Felsalbe	ja	870	520	1220	143	2022-10-24 00:00:00	2022-10-25 00:00:00	MP	1000	7	14.8	680	8	nicht messbar	4780	nicht messbar	nicht messbar	12	nicht messbar	nicht messbar
100	25493	2022-10-25	00:00:00	ja	23128	Speyer	ja	599	382	816	109	2022-10-24 00:00:00	2022-10-24 00:00:00	MP	1000	3	25.7	1263	7.51	39.1	15596	2	0	18.1	408	nicht messbar
101	25497	2022-10-26	00:00:00	ja	22425	Germersheim	ja	896	612	1180	123	2022-10-26 00:00:00	2022-10-26 23:45:00	MP	100	24	19.7	124.9	7.72	65.3	4884	0	0	15	752	NA
102	25503	2022-10-27	07:00:00	ja	22447	Montabaur, GKA	ja	571.5	43	1100	334	2022-10-26 00:00:00	2022-10-26 23:45:00	MP	1000	1	5.9	690	7.57	45.2	8680	0	0	NA	426	46.1
103	25504	2022-10-26	00:00:00	ja	22459	Zweibrücken	ja	566.5	341	792	135	2022-10-26 00:00:00	2022-10-26 23:45:00	MP	1000	8	15.44	986	7.96	36	9513	0	1	NA	564	231
104	25648	2022-10-27	00:00:00	nein	19985	Andernach	ja	nicht messbar	nicht messbar	nicht messbar		2022-10-26 08:00:00	2022-10-27 08:00:00	MP	1000	12	16	2030	7.9	44	8901	0	0	21.3	520	nicht messbar
105	25649	2022-10-26	00:00:00	ja	22431	Koblenz	ja	636	392	880	166	2022-10-26 00:00:00	2022-10-26 23:45:00	MP	nicht messbar	5	17	1500	7.6	48.7	24260	0	0	15.1	757	229
106	25650	2022-10-27	00:00:00	ja	22439	Mainz	nein	978	596	1360	164	2022-10-26 00:00:00	2022-10-26 23:45:00	MP	1000	6	7	1790	7.9	59.8	41229	NA	NA	12.8	764	306
107	25936	2022-10-27	08:00:00	ja	22448	Trier	ja	744.5	349	1140	190	2022-10-26 08:00:00	2022-10-27 08:00:00	MP	1000	5	nicht messbar	1089	7.5	41.76	19174	0	0	13.87	876	253.6
108	25937	2022-10-27	00:00:00	ja	20027	Bad Kreuznach	ja	573	270	876	194	2022-10-26 00:00:00	2022-10-26 00:00:00	MP	1000	3.5	18	1.36	8.02	51.7	15350	0	0	8.2	207	168
109	25938	2022-10-27	08:00:00	ja	22438	Landau	ja	453	230	676	436	2022-10-26 08:00:00	2022-10-27 08:00:00	MP	1000	10	18	nicht messbar	7.5	33.8	10979	nicht messbar	nicht messbar	15.5	548	41.7
110	25939	2022-10-27	00:00:00	ja	22386	Pirmasens-Blümelstal	ja	1003	576	1430	251	2022-10-26 00:00:00	2022-10-26 00:00:00	MP	1000	24	15.5	1100	7.5	36.5	6296	0	0	16	482	117
111	25940	2022-10-27	00:00:00	ja	22387	Pirmasens-Felsalbe	ja	473	238	708	273	2022-10-26 00:00:00	2022-10-26 00:00:00	MP	2000	8	15.1	890	8.3	nicht messbar	2640	nicht messbar	nicht messbar	13	nicht messbar	nicht messbar
112	25941	2022-10-26	18:00:00	ja	25315	BASF Ludwigshafen	ja	120.5	79	162	55	2022-10-25 18:00:00	2022-10-26 18:00:00	MP	2000	20	26	nicht messbar	7	nicht messbar	236866.5	0	0	nicht messbar	nicht messbar	243.45
113	25942	2022-10-27	00:00:00	ja	23128	Speyer	ja	890	480	1300	246	2022-10-26 00:00:00	2022-10-26 00:00:00	MP	1000	3	24.3	1947	7.54	59.5	12682	0	0	17.7	487	nicht messbar
114	25943	2022-10-27	08:00:00	ja	22449	Worms	ja	742	560	924	98.7	2022-10-26 08:00:00	2022-10-27 08:00:00	MP	1000	12	17.9	1609	7.9	56.3	19061	0	0	nicht messbar	914	nicht messbar
115	26085	2022-10-30	00:00:00	ja	20027	Bad Kreuznach	ja	1057	684	1430	200	2022-10-30 00:00:00	2022-10-30 00:00:00	MP	1000	4.5	18	1.42	8.02	38.3	15160	0	0	nicht messbar	143	600
116	26108	2022-10-30	00:24:00	ja	22425	Germersheim	ja	784	628	940	122	2022-10-30 00:00:00	2022-10-30 00:00:00	MP	100	24	19.6	134.27	7.52	72.2	4223	0	0	15.6	771	nicht messbar
117	26109	2022-10-31	00:00:00	ja	22430	Kaiserslautern	ja	674	504	844	269	2022-10-30 00:00:00	2022-10-30 23:59:00	MP	1000	5	14.9	793	7.36	31.6	46925	0	0	nicht messbar	197	60.1
118	26110	2022-10-30	00:00:00	ja	22431	Koblenz	ja	918	716	1120	235	2022-10-30 00:00:00	2022-10-30 00:00:00	MP	1000	5	16.6	1400	7.2	54.4	22208	0	0	15.4	652	203
119	26111	2022-10-31	08:00:00	ja	22438	Landau	ja	1000	720	1280	181	2022-10-30 08:00:00	2022-10-31 08:00:00	MP	1000	10	17.5	nicht messbar	7.73	46.5	9498	nicht messbar	nicht messbar	12.5	662	42.1
120	26112	2022-10-31	07:15:00	ja	22439	Mainz	ja	720	448	992	176	2022-10-30 00:00:00	2022-10-30 00:00:00	MP	1000	6	7	1970	7.8	69	39462	nicht messbar	nicht messbar	12.5	921	219
121	26113	2022-10-31	07:00:00	ja	22447	Montabaur, GKA	ja	874	648	1100	508	2022-10-30 00:00:00	2022-10-30 23:59:00	MP	1000	7	6.2	777	7.13	26.5	7050	0	0	nicht messbar	579	40.5
122	26114	2022-10-31	07:00:00	ja	19985	Andernach	ja	596	440	752	141	2022-10-30 07:00:00	2022-10-31 07:00:00	MP	1000	5	17.5	2134	8.1	41	8598	0	0	10.4	645	nicht messbar
123	26115	2022-10-30	00:00:00	ja	23128	Speyer	ja	1430	1100	1760	196	2022-10-30 00:00:00	2022-10-30 00:00:00	MP	1000	2.5	25.9	1982	7.48	73	10443	0	0	15.5	596	nicht messbar
124	26116	2022-10-31	08:00:00	ja	22449	Worms	ja	945	700	1190	135	2022-10-30 08:00:00	2022-10-31 08:00:00	MP	1000	12	13.3	1730	7.9	68.6	19850	0	0	nicht messbar	855	nicht messbar
125	26117	2022-10-30	00:00:00	ja	22459	Zweibrücken	ja	1010	720	1300	223	2022-10-30 00:00:00	2022-10-30 00:00:00	MP	1000	8	15.23	937	7.84	38.8	8126	0	0	nicht messbar	692	274
126	26139	2022-11-01	00:00:00	ja	20027	Bad Kreuznach	ja	463	190	736	149	2022-11-01 00:00:00	2022-11-01 00:00:00	MP	1000	4.5	18.6	1.42	8.03	29.4	22190	0	1	nicht messbar	597	141
127	26140	2022-11-02	08:00:00	ja	19985	Andernach	ja	454	164	744	124	2022-11-01 08:00:00	2022-11-02 08:00:00	MP	1000	5	15.9	1923	8.1	45	8483	0	0	11.6	937	nicht messbar
128	26141	2022-11-02	08:15:00	ja	22439	Mainz	ja	586	244	928	136	2022-11-01 00:00:00	2022-11-01 00:00:00	MP	1000	6	7	1552	7.8	52.6	53760	0	nicht messbar	11.4	663	210
129	26143	2022-11-02	07:00:00	ja	22447	Montabaur, GKA	ja	329	126	532	163	2022-11-01 00:00:00	2022-11-01 23:59:00	MP	1000	7	6.7	778	7.24	30.7	6680	0	0	nicht messbar	575	42
130	26148	2022-11-01	00:00:00	ja	23128	Speyer	ja	600	288	912	184	2022-11-01 00:00:00	2022-11-01 00:00:00	MP	1000	5	25.5	1175	7.5	35	21227	0	3	11.5	480	nicht messbar
131	26155	2022-11-01	00:00:00	ja	22459	Zweibrücken	ja	974	428	1520	376	2022-11-01 00:00:00	2022-11-01 00:00:00	MP	1000	8	14.46	542	7.85	22.8	20754	0	8	nicht messbar	494	186
132	26605	2022-11-02	08:00:00	ja	22438	Landau	ja	498	200	796	173	2022-11-01 08:00:00	2022-11-02 08:00:00	MP	1000	10	17.3	nicht messbar	8.1	68.4	19553	5	1	12.9	887	40.9
133	26606	2022-11-01	00:00:00	ja	22386	Pirmasens-Blümelstal	ja	181	76	286	79	2022-11-01 00:00:00	2022-11-01 00:00:00	MP	1000	24	15	800	7.7	15.5	18624	1	1	13.8	356	89
134	26608	2022-11-02	08:00:00	ja	22448	Trier	ja	405.5	199	612	136	2022-11-01 08:00:00	2022-11-02 08:00:00	MP	1000	5	nicht messbar	1057	7.6	nicht messbar	19081	nicht messbar	nicht messbar	nicht messbar	nicht messbar	nicht messbar
135	26612	2022-11-02	08:00:00	ja	22449	Worms	ja	274	136	412	67.2	2022-11-01 08:00:00	2022-11-02 08:00:00	MP	1000	12	18.1	988	7.8	35.7	29389	73	4	nicht messbar	711	nicht messbar
136	26899	2022-11-02	18:00:00	ja	25315	BASF Ludwigshafen	ja	23.5	14	33	40.8	2022-11-01 18:00:00	2022-11-02 18:00:00	MP	2000	20	26	nicht messbar	7	nicht messbar	234540	nicht messbar	0	nicht messbar	nicht messbar	250
137	26900	2022-11-01	00:00:00	ja	22425	Germersheim	ja	434.5	181	688	191	2022-11-01 00:00:00	2022-11-01 00:00:00	MP	100	24	17.9	93.78	7.7	51.9	9110	0	3	13.3	691	nicht messbar
138	26901	2022-11-02	07:20:00	ja	22430	Kaiserslautern	ja	141.5	49	234	66.4	2022-11-01 00:00:00	2022-11-01 23:59:00	MP	1000	5	14.8	631	7.22	19	88542	0	9	nicht messbar	392	96
139	26902	2022-11-01	00:00:00	ja	22431	Koblenz	ja	327.5	171	484	94.9	2022-11-01 00:00:00	2022-11-01 00:00:00	MP	1000	5	17	1600	7.2	52.1	23568	0	0	14.8	761	235
140	26903	2022-11-01	00:00:00	ja	22387	Pirmasens-Felsalbe	ja	303	122	484	128	2022-11-01 00:00:00	2022-11-01 00:00:00	MP	2000	12	15.1	561	8.1	10.7	9090	nicht messbar	4	12	nicht messbar	nicht messbar
141	27111	2022-11-07	07:00:00	ja	22447	Montabaur, GKA	ja	744	348	1140	196	2022-11-06 00:00:00	2022-11-06 23:59:00	MP	1000	7	6.2	779	7.07	29.2	6690	2	0	nicht messbar	572	nicht messbar
142	27213	2022-11-08	07:55:00	ja	22439	Mainz	ja	1156	832	1480	194	2022-11-07 00:00:00	2022-11-07 00:00:00	MP	1000	6	7	1911	7.8	nicht messbar	40364	nicht messbar	0	10.7	830	262
143	27215	2022-11-07	00:00:00	ja	22459	Zweibrücken	ja	451.5	263	640	119	2022-11-07 00:00:00	2022-11-07 00:00:00	MP	1000	8	14.75	1119	7.97	39.3	9186	0	0	nicht messbar	611	247
144	27216	2022-11-07	00:00:00	ja	20027	Bad Kreuznach	ja	544	332	756	145	2022-11-07 00:00:00	2022-11-07 00:00:00	MP	1000	4.5	17.4	1.34	8.13	35	14730	0	0	nicht messbar	543	143
145	27217	2022-11-07	00:00:00	ja	22431	Koblenz	ja	564	552	576	83.4	2022-11-07 00:00:00	2022-11-07 00:00:00	MP	1000	5	16.5	1600	7.4	51.2	23336	0	0	13.2	821	247
146	27218	2022-11-07	18:00:00	ja	25315	BASF Ludwigshafen	ja	164	56	272	144	2022-11-06 18:00:00	2022-11-07 18:00:00	MP	2000	20	26	nicht messbar	7	nicht messbar	229074	nicht messbar	0	nicht messbar	nicht messbar	240
147	27293	2022-11-07	00:00:00	ja	22425	Germersheim	ja	853	596	1110	96.1	2022-11-07 00:00:00	2022-11-07 00:00:00	MP	100	24	18.8	132.27	7.78	60.8	4892	0	0	10.7	685	nicht messbar
148	27294	2022-11-08	08:00:00	ja	22438	Landau	ja	591	318	864	105	2022-11-07 08:00:00	2022-11-08 08:00:00	MP	1000	5	16.6	nicht messbar	7.9	48.9	11553	0	0	6	500	nicht messbar
149	27299	2022-11-08	08:00:00	ja	22448	Trier	ja	488.5	385	592	73.1	2022-11-07 08:00:00	2022-11-08 08:00:00	MP	1000	5	nicht messbar	1215	7.7	nicht messbar	18198	nicht messbar	nicht messbar	nicht messbar	nicht messbar	nicht messbar
150	27507	2022-11-08	07:08:00	ja	22430	Kaiserslautern	ja	386.5	197	576	146	2022-11-07 00:00:00	2022-11-07 23:59:00	MP	1000	5	14.5	738	7.23	28.7	47427	1	0	nicht messbar	372	94.53
151	27508	2022-11-07	00:00:00	ja	23128	Speyer	ja	540	396	684	102	2022-11-07 00:00:00	2022-11-07 00:00:00	MP	1000	2.5	25.7	1910	7.59	57	12156	0	0	10.8	577	nicht messbar
152	27884	2022-11-07	00:00:00	ja	22386	Pirmasens-Blümelstal	ja	633	390	876	152	2022-11-07 00:00:00	2022-11-07 00:00:00	MP	1000	24	14.1	1268	7.68	38.3	5990	0	0	13	564	159
153	27885	2022-11-07	00:00:00	ja	22387	Pirmasens-Felsalbe	ja	1349	708	1990	424	2022-11-07 00:00:00	2022-11-07 00:00:00	MP	2000	13	15	705	8	1	2860	nicht messbar	nicht messbar	15	nicht messbar	nicht messbar
154	27886	2022-11-08	08:00:00	ja	19985	Andernach	ja	405.5	183	628	121	2022-11-07 08:00:00	2022-11-08 08:00:00	MP	1000	5	15.4	1891	8.1	nicht messbar	9087	0	0	6.9	nicht messbar	nicht messbar
155	27887	2022-11-08	08:00:00	ja	22449	Worms	ja	594	412	776	45.7	2022-11-07 08:00:00	2022-11-08 08:00:00	MP	1000	12	17.2	1592	7.99	60.3	19485	0	10	nicht messbar	881	nicht messbar
156	27980	2022-11-09	00:00:00	ja	20027	Bad Kreuznach	ja	336.5	181	492	265	2022-11-09 00:00:00	2022-11-09 00:00:00	MP	1000	4.5	18.1	1.33	8.6	28.9	23460	0	0	nicht messbar	nicht messbar	621
157	27982	2022-11-09	00:00:00	ja	22425	Germersheim	ja	195.5	90	301	192	2022-11-09 00:00:00	2022-11-09 00:00:00	MP	100	24	15.4	42.49	7.54	14.7	15283	1	16	11.9	213	nicht messbar
158	27983	2022-11-10	00:00:00	ja	22430	Kaiserslautern	ja	208.5	116	301	592	2022-11-09 00:00:00	2022-11-09 23:59:00	MP	1000	5	14.4	691	7.35	19.4	93274	1	7	nicht messbar	233	71.32
159	27984	2022-11-09	18:00:00	ja	25315	BASF Ludwigshafen	ja	87	46	128	198	2022-11-08 18:00:00	2022-11-09 18:00:00	MP	2000	20	26	nicht messbar	7	nicht messbar	314085	nicht messbar	0	nicht messbar	nicht messbar	200
160	27985	2022-11-09	00:00:00	ja	22431	Koblenz	ja	399	306	492	264	2022-11-09 00:00:00	2022-11-09 00:00:00	MP	1000	5	16.2	1600	7.7	51.2	24128	0	0	13.2	729	195
161	27986	2022-11-10	08:00:00	ja	22438	Landau	ja	83.5	50	117	115	2022-11-09 08:00:00	2022-11-10 08:00:00	MP	1000	6	14.8	nicht messbar	7.3	40.8	45810	7	nicht messbar	9	711	nicht messbar
162	27987	2022-11-10	08:00:00	ja	22439	Mainz	ja	409.5	291	528	405	2022-11-09 00:00:00	2022-11-09 00:00:00	MP	1000	6	7	1276	7.7	nicht messbar	71936	nicht messbar	nicht messbar	11.3	595	175
163	27988	2022-11-10	07:00:00	ja	22447	Montabaur, GKA	ja	62.5	13	112	189	2022-11-09 00:00:00	2022-11-09 23:59:00	MP	1000	7	15	862	6.53	30.5	7600	0	1	nicht messbar	888	nicht messbar
164	27989	2022-11-09	00:00:00	ja	22386	Pirmasens-Blümelstal	ja	131	94	168	130	2022-11-09 00:00:00	2022-11-09 00:00:00	MP	1000	24	13.8	391	7.4	9.28	26190	nicht messbar	nicht messbar	14.3	239	61.7
165	27990	2022-11-09	00:00:00	ja	22387	Pirmasens-Felsalbe	ja	165.5	102	229	406	2022-11-09 00:00:00	2022-11-09 00:00:00	MP	2000	10	15	312	8	nicht messbar	11960	nicht messbar	8	14.9	nicht messbar	nicht messbar
166	27991	2022-11-09	00:00:00	ja	23128	Speyer	ja	404	248	560	577	2022-11-09 00:00:00	2022-11-09 00:00:00	MP	1000	7	24	740	7.47	21.3	31836	nicht messbar	8	nicht messbar	270	nicht messbar
167	27992	2022-11-10	08:00:00	ja	22448	Trier	ja	309	126	492	236	2022-10-09 08:00:00	2022-11-10 08:00:00	MP	1000	5	nicht messbar	972	7.6	nicht messbar	29665	1	nicht messbar	12.12	nicht messbar	nicht messbar
168	27993	2022-11-09	00:00:00	ja	22459	Zweibrücken	ja	270	188	352	350	2022-11-09 00:00:00	2022-11-09 00:00:00	MP	1000	8	13.5	734	7.93	25.7	29445	nicht messbar	nicht messbar	nicht messbar	344	146
169	28042	2022-11-10	08:00:00	ja	19985	Andernach	ja	355	226	484	155	2022-11-09 08:00:00	2022-11-10 08:00:00	MP	1000	5	10.6	1990	8.2	nicht messbar	8553	1	0	9.3	nicht messbar	nicht messbar
170	28043	2022-11-10	08:00:00	ja	22449	Worms	ja	245	153	337	186	2022-11-09 08:00:00	2022-11-10 08:00:00	MP	1000	12	16.2	1070	7.7	31.5	31588	6	0	nicht messbar	704	nicht messbar
171	28098	2022-11-15	08:00:00	ja	22449	Worms	ja	225	150	300	68.6	2022-11-14 08:00:00	2022-11-15 08:00:00	MP	1000	12	17	1822	8.2	62.6	19697	0	0	nicht messbar	936	nicht messbar
172	28116	2022-11-15	00:00:00	ja	22439	Mainz	ja	488	437	539	339	2022-11-14 00:00:00	2022-11-14 00:00:00	MP	1000	6	7	1756	7.8	nicht messbar	41651	0	7	nicht messbar	867	230
173	28117	2022-11-15	07:00:00	ja	22447	Montabaur, GKA	ja	159	105	213	112	2022-11-14 00:00:00	2022-11-14 23:59:00	MP	1000	7	13.8	888	7.52	37.6	5890	0	0	nicht messbar	1330	nicht messbar
174	28685	2022-11-14	00:00:00	ja	22431	Koblenz	ja	311.5	235	388	238	2022-11-14 00:00:00	2022-11-14 00:00:00	MP	1000	5	16.4	1700	7.5	56.5	21708	0	0	7.2	846	263
175	28694	2022-11-14	00:00:00	ja	22425	Germersheim	ja	275.5	184	367	56.8	2022-11-14 00:00:00	2022-11-14 00:00:00	MP	100	24	18.1	115.68	7.58	60.5	4754	0	0	5.9	591	nicht messbar
176	28703	2022-11-14	00:00:00	ja	20027	Bad Kreuznach	ja	303	155	451	138	2022-11-14 00:00:00	2022-11-14 00:00:00	MP	1000	3.5	17	1.09	8.33	43.8	14450	0	0	6.7	785	nicht messbar
177	28704	2022-11-14	00:00:00	ja	22459	Zweibrücken	ja	202	114	290	63.3	2022-11-14 00:00:00	2022-11-14 00:00:00	MP	1000	8	14.29	1078	7.99	37.6	8753	0	1	7.09	605	254
178	28706	2022-11-14	00:00:00	ja	22386	Pirmasens-Blümelstal	ja	207	151	263	143	2022-11-14 00:00:00	2022-11-14 00:00:00	MP	1000	24	14.5	650	7.7	35.3	6504	0	1	nicht messbar	718	186
179	28707	2022-11-15	00:00:00	ja	22387	Pirmasens-Felsalbe	ja	129.5	74	185	51.6	2022-11-14 00:00:00	2022-11-15 00:00:00	MP	2000	7	14	937	8.3	nicht messbar	2800	0	0	10	nicht messbar	nicht messbar
180	28708	2022-11-14	00:00:00	ja	23128	Speyer	ja	327.5	204	451	138	2022-11-14 00:00:00	2022-11-14 00:00:00	MP	1000	2	24.8	2143	7.7	64	11272	nicht messbar	0	nicht messbar	609	nicht messbar
181	28709	2023-05-31	08:00:00	ja	19985	Andernach	ja	84.5	45	124	76.1	2023-05-31 08:00:00	2023-06-01 08:00:00	MP	1000	6	15.7	2082	8.1	nicht messbar	10457	0	0	NA	nicht messbar	nicht messbar
182	28710	2022-11-15	08:00:00	ja	19985	Andernach	ja	268	132	404	131	2022-11-14 08:00:00	2022-11-15 08:00:00	MP	1000	7	13.8	1963	8.04	nicht messbar	8799	0	0	11.7	nicht messbar	nicht messbar
183	28715	2022-11-15	08:00:00	ja	22448	Trier	ja	246	166	326	86	2022-11-14 08:00:00	2022-11-15 08:00:00	MP	1000	5	nicht messbar	1141	7.5	nicht messbar	16970	nicht messbar	nicht messbar	nicht messbar	nicht messbar	nicht messbar
184	28781	2022-11-15	00:00:00	ja	22430	Kaiserslautern	ja	210	111	309	283	2022-11-14 00:00:00	2022-11-14 23:59:00	MP	1000	5	14.3	714	7.26	31.6	46386	0	0	nicht messbar	385	108
185	28782	2022-11-15	08:00:00	ja	22438	Landau	ja	268	145	391	133	2022-11-14 08:00:00	2022-11-15 08:00:00	MP	1000	5	15.9	nicht messbar	7.8	41.9	10837	0	0	9	743	43
186	28783	2022-11-13	18:00:00	ja	25315	BASF Ludwigshafen	ja	46	19	73	289	2022-11-13 18:00:00	2022-11-14 18:00:00	MP	2000	20	26	nicht messbar	7	nicht messbar	232639	nicht messbar	0	nicht messbar	nicht messbar	320
187	28939	2022-11-17	08:00:00	ja	22438	Landau	ja	247	209	285	125	2022-11-16 08:00:00	2022-11-17 08:00:00	MP	1000	5	15.7	nicht messbar	7.9	47.6	18239	9	10	10	815	43
188	28944	2022-11-16	00:00:00	ja	22425	Germersheim	ja	207.5	125	290	92.2	2022-11-16 00:00:00	2022-11-16 00:00:00	MP	100	24	16.2	76.68	7.54	33.8	11791	1	4	10.4	306	nicht messbar
189	28945	2022-11-17	08:00:00	ja	22449	Worms	ja	166	123	209	34.7	2022-11-16 08:00:00	2022-11-17 08:00:00	MP	1000	12	16.9	1005	7.8	33.5	30940	1	5	nicht messbar	719	nicht messbar
190	28981	2022-11-17	07:15:00	ja	22430	Kaiserslautern	ja	266	174	358	103	2022-11-16 00:00:00	2022-11-16 23:59:00	MP	1000	5	14.2	587	7.32	28.5	96086	2	7	nicht messbar	321	91.35
191	28982	2022-11-16	00:00:00	ja	22439	Mainz	ja	114.5	109	120	150	2022-11-16 00:00:00	2022-11-16 00:00:00	MP	1000	6	7	909	7.07	nicht messbar	99981	nicht messbar	nicht messbar	10.5	476	138
192	28983	2022-11-16	00:00:00	ja	23128	Speyer	ja	269.5	189	350	194	2022-11-16 00:00:00	2022-11-16 00:00:00	MP	1000	6	24	1102	7.58	37	22993	nicht messbar	3	nicht messbar	461	nicht messbar
193	28984	2022-11-16	00:00:00	ja	22459	Zweibrücken	ja	197	126	268	103	2022-11-16 00:00:00	2022-11-16 00:00:00	MP	1000	8	12.81	475	7.92	12.5	27757	3	11	nicht messbar	326	111
194	29003	2022-11-15	18:00:00	ja	25315	BASF Ludwigshafen	ja	64.5	10	119	34.3	2022-11-15 18:00:00	2022-11-16 18:00:00	MP	2000	20	24	nicht messbar	7	nicht messbar	230356	nicht messbar	0	nicht messbar	nicht messbar	300
195	29006	2022-11-17	08:00:00	ja	22448	Trier	ja	54	42	66	109	2022-11-16 08:00:00	2022-11-17 08:00:00	MP	1000	7.5	nicht messbar	395	7.5	nicht messbar	nicht messbar	nicht messbar	nicht messbar	nicht messbar	nicht messbar	nicht messbar
196	29007	2022-11-16	00:00:00	ja	22431	Koblenz	nein	279	240	318	81.6	2022-11-16 00:00:00	2022-11-16 00:00:00	MP	1000	5	14.6	900	7.6	32.5	NA	NA	NA	NA	628	185
197	29008	2022-11-17	07:00:00	ja	22447	Montabaur, GKA	ja	246	129	363	352	2022-11-16 00:00:00	2022-11-16 23:59:00	MP	1000	7	13	371	7.45	12.4	20410	1	10	nicht messbar	436	nicht messbar
198	29009	2022-11-17	00:00:00	ja	22386	Pirmasens-Blümelstal	ja	133	69	197	69.3	2022-11-16 00:00:00	2022-11-16 00:00:00	EP	1000	24	13.6	600	7.6	12	21424	4	6	10.1	197	52.6
199	29010	2022-11-17	00:00:00	ja	22387	Pirmasens-Felsalbe	ja	75.5	44	107	86.2	2022-11-16 00:00:00	2022-11-17 00:00:00	MP	2000	8	14	459	8.7	nicht messbar	10430	4	0	10	nicht messbar	nicht messbar
200	29011	2022-11-17	08:00:00	ja	19985	Andernach	ja	129.5	65	194	80.9	2022-11-16 08:00:00	2022-11-17 08:00:00	MP	1000	8	14.7	1040	7.9	nicht messbar	22408	9	1	10.8	nicht messbar	nicht messbar
201	29313	2022-11-21	00:00:00	ja	22425	Germersheim	ja	329.5	250	409	85.1	2022-11-21 00:00:00	2022-11-21 00:00:00	MP	100	24	14.1	72.48	7.62	31.5	12240	3	4	6	385	nicht messbar
202	29314	2022-11-20	18:00:00	ja	25315	BASF Ludwigshafen	ja	41.5	21	62	39.5	2022-11-20 18:00:00	2022-11-21 18:00:00	MP	2000	20	19	nicht messbar	7	nicht messbar	256180	nicht messbar	0	nicht messbar	230	nicht messbar
203	29315	2022-11-22	07:00:00	ja	22447	Montabaur, GKA	ja	82.5	29	136	128	2022-11-21 00:00:00	2022-11-21 23:59:00	MP	1000	7	12	508	7.38	13	19910	7	2	nicht messbar	411	nicht messbar
204	29316	2022-11-22	08:00:00	ja	22438	Landau	ja	83	64	102	70.9	2022-11-21 08:00:00	2022-11-22 08:00:00	MP	1000	5	13.4	nicht messbar	7.8	15.4	31317	7	3	6	496	nicht messbar
205	29317	2022-11-22	08:00:00	ja	19985	Andernach	ja	148	78	218	91.4	2022-11-21 08:00:00	2022-11-22 08:00:00	MP	1000	8	14.4	1737	8.2	nicht messbar	9952	3	0	5.6	nicht messbar	nicht messbar
206	29430	2022-11-22	07:20:00	ja	20027	Bad Kreuznach	ja	152	89	215	74.9	2022-11-21 00:00:00	2022-11-22 00:00:00	MP	1000	4.5	15.5	1.17	8.37	19.2	36920	1	0	7.2	514	nicht messbar
207	29433	2022-11-22	00:00:00	ja	22430	Kaiserslautern	ja	101	83	119	53.4	2022-11-21 00:00:00	2022-11-21 23:59:00	MP	1000	5	13.3	585	7.24	22.9	63179	7	1	nicht messbar	249	71.42
208	29434	2022-11-22	07:15:00	ja	22439	Mainz	ja	257	154	360	97	2022-11-21 00:00:00	2022-11-21 00:00:00	MP	1000	6	7	1351	7.9	nicht messbar	56538	nicht messbar	nicht messbar	6.8	782	247
209	29435	2022-11-22	08:00:00	ja	22449	Worms	ja	190	121	259	38.5	2022-11-21 08:00:00	2022-11-22 08:00:00	MP	1000	12	9.3	1421	7.75	43.8	25227	3	0	nicht messbar	747	nicht messbar
210	29436	2022-11-22	08:00:00	ja	22448	Trier	ja	151	98	204	51.5	2022-11-21 08:00:00	2022-11-22 08:00:00	MP	1000	5	nicht messbar	7.6	nicht messbar	nicht messbar	41791	nicht messbar	nicht messbar	nicht messbar	nicht messbar	nicht messbar
211	29437	2022-11-21	00:00:00	ja	22459	Zweibrücken	ja	60	53	67	64.9	2022-11-21 00:00:00	2022-11-21 00:00:00	MP	1000	8	12.54	721	7.79	17.6	21543	5	4	nicht messbar	371	145
212	29443	2022-11-21	00:00:00	ja	22386	Pirmasens-Blümelstal	ja	65.5	47	84	24.4	2022-11-21 00:00:00	2022-11-21 00:00:00	MP	1000	24	13.4	840	7.7	13.1	19024	6	4	6.2	248	61
213	29444	2022-11-21	00:00:00	ja	22387	Pirmasens-Felsalbe	ja	143.5	85	202	54.8	2022-11-21 00:00:00	2022-11-21 00:00:00	MP	2000	12	12.6	579	8.5	nicht messbar	8060	4	5	6	nicht messbar	nicht messbar
214	29445	2022-11-21	00:00:00	ja	22431	Koblenz	ja	185.5	117	254	62.5	2022-11-21 00:00:00	2022-11-21 00:00:00	MP	1000	5	14.4	1300	7.9	40.1	34576	3	1	7.6	744	185
215	29446	2022-11-21	00:00:00	ja	23128	Speyer	ja	369	259	479	61.6	2022-11-21 00:00:00	2022-11-21 00:00:00	MP	1000	2.5	22.9	1367	7.66	54	13912	nicht messbar	1	nicht messbar	512	nicht messbar
216	29448	2022-11-24	07:00:00	ja	22447	Montabaur, GKA	ja	538.5	264	813	924	2022-11-23 00:00:00	2022-11-23 23:59:00	MP	1000	7	12.5	627	6.94	17.5	13750	0	3	nicht messbar	520	nicht messbar
217	29484	2022-11-23	00:00:00	ja	22425	Germersheim	ja	1518.5	977	2060	1108	2022-11-23 00:00:00	2022-11-24 00:00:00	MP	1000	24	16.2	107.4	7.78	74	6448	0	1	6.6	543	nicht messbar
218	29485	2022-11-24	07:23:00	ja	22430	Kaiserslautern	ja	1190.5	681	1700	1368	2022-11-23 00:00:00	2022-11-23 23:59:00	MP	1000	5	13.6	731	7.4	nicht messbar	68613	1	2	nicht messbar	346	83.45
219	29486	2022-11-24	08:00:00	ja	22438	Landau	ja	1361	702	2020	1978	2022-11-23 08:00:00	2022-11-24 08:00:00	MP	1000	5	15	nicht messbar	8.4	20.7	19591	2	nicht messbar	8	447	nicht messbar
220	29487	2022-11-23	00:00:00	ja	22459	Zweibrücken	ja	1171	732	1610	1267	2022-11-23 00:00:00	2022-11-24 00:00:00	MP	1000	8	13.01	911	7.93	30.5	17290	0	4	nicht messbar	439	259
221	29488	2022-11-24	07:10:00	ja	20027	Bad Kreuznach	ja	1855	1160	2550	1627	2022-11-23 00:00:00	2022-11-24 00:00:00	MP	1000	3.5	15.6	0.84	8.14	22.3	296702	2	nicht messbar	8.4	705	nicht messbar
222	29489	2022-11-24	08:00:00	ja	19985	Andernach	ja	1172	634	1710	1160	2022-11-23 08:00:00	2022-11-24 08:00:00	MP	1000	12	14.3	1845	7.9	nicht messbar	nicht messbar	0	1	7.4	nicht messbar	nicht messbar
223	29490	2022-11-24	06:30:00	ja	22439	Mainz	ja	2065	1630	2500	1434	2022-11-23 00:00:00	2022-11-24 00:00:00	MP	1000	6	7	1310	7.8	nicht messbar	60608	nicht messbar	nicht messbar	6.8	774	259
224	29491	2022-11-23	00:00:00	ja	23128	Speyer	ja	1820	1230	2410	1583	2022-11-23 00:00:00	2022-11-24 00:00:00	MP	1000	4	23.7	1398	7.68	46.6	15304	nicht messbar	1	nicht messbar	462	nicht messbar
225	29492	2022-11-23	00:00:00	ja	22431	Koblenz	ja	1420	1070	1770	1797	2022-11-23 00:00:00	2022-11-24 00:00:00	MP	1000	5	15	1300	7.9	54.4	30100	0	2	9.4	621	187
226	29493	2022-11-23	08:00:00	ja	22449	Worms	ja	1355	1010	1700	1816	2022-11-23 08:00:00	2022-11-24 08:00:00	MP	1000	12	13.9	954	7.7	31	36137	2	0	nicht messbar	691	nicht messbar
227	29494	2022-11-22	18:00:00	ja	25315	BASF Ludwigshafen	ja	479	220	738	1072	2022-11-22 18:00:00	2022-11-23 18:00:00	MP	2000	20	18	nicht messbar	7	nicht messbar	259554	nicht messbar	0	nicht messbar	nicht messbar	260
228	29560	2022-11-24	08:00:00	ja	22448	Trier	ja	1270	800	1740	1383	2022-11-23 08:00:00	2022-11-24 08:00:00	MP	1000	5	nicht messbar	776	7.6	nicht messbar	33027	nicht messbar	nicht messbar	nicht messbar	nicht messbar	nicht messbar
229	29611	2022-11-28	00:00:00	ja	22430	Kaiserslautern	ja	130	93	167	349	2022-11-25 00:00:00	2022-11-25 23:59:00	MP	1000	5	13.4	723	7.3	19	50656	1	0	nicht messbar	285	73.39
230	29782	2022-11-29	08:00:00	ja	22448	Trier	ja	271	165	377	261	2022-11-28 08:00:00	2022-11-29 08:00:00	MP	1000	5	nicht messbar	1074	7.6	nicht messbar	22659	nicht messbar	nicht messbar	nicht messbar	nicht messbar	nicht messbar
231	29783	2022-11-28	00:00:00	ja	22431	Koblenz	ja	311	241	381	174	2022-11-28 00:00:00	2022-11-28 00:00:00	MP	1000	5	14.8	1200	7.7	30	40684	0	4	7.7	749	215
232	29784	2022-11-29	08:00:00	ja	22449	Worms	ja	204	136	272	114	2022-11-28 08:00:00	2022-11-29 08:00:00	MP	1000	12	15.4	1124	7.6	33.7	44326	0	nicht messbar	nicht messbar	584	nicht messbar
233	29785	2022-11-28	00:00:00	ja	22459	Zweibrücken	ja	170	102	238	162	2022-11-28 00:00:00	2022-11-28 00:00:00	MP	1000	8	12.77	912	7.89	24.5	16.28	0	4	nicht messbar	611	234
234	29786	2022-11-28	00:00:00	ja	22425	Germersheim	ja	336.5	204	469	144	2022-11-28 00:00:00	2022-11-28 00:00:00	MP	100	24	16.4	131.77	7.89	61	5430	0	0	5	643	nicht messbar
235	29787	2022-11-29	07:00:00	ja	22447	Montabaur, GKA	ja	116	69	163	77.9	2022-11-28 00:00:00	2022-11-28 23:59:00	MP	1000	7	12	598	7.38	19.5	12250	0	2	nicht messbar	771	nicht messbar
236	29788	2022-11-29	08:00:00	ja	19985	Andernach	ja	194.5	149	240	159	2022-11-28 08:00:00	2022-11-29 08:00:00	MP	1000	13	15.1	1522	7.1	nicht messbar	15113	1	2	8.6	nicht messbar	nicht messbar
237	29789	2022-11-28	00:00:00	ja	23128	Speyer	ja	432.5	345	520	183	2022-11-28 00:00:00	2022-11-28 00:00:00	MP	1000	3	24.4	1894	7.65	65	14.127	nicht messbar	14	nicht messbar	587	nicht messbar
238	29790	2022-11-29	07:35:00	ja	22439	Mainz	ja	392	265	519	274	2022-11-28 00:00:00	2022-11-28 00:00:00	MP	1000	6	7	1595	7.7	nicht messbar	44685	nicht messbar	nicht messbar	5	766	260
239	29858	2022-11-29	07:30:00	ja	20027	Bad Kreuznach	ja	459	307	611	223	2022-11-28 00:00:00	2022-11-29 00:00:00	MP	1000	3.5	13.6	0.42	7.78	30.2	23610	3	nicht messbar	5.9	680	174
240	29859	2022-11-29	18:00:00	ja	25315	BASF Ludwigshafen	ja	27	9	45	56.6	2022-11-29 18:00:00	2022-11-30 18:00:00	MP	2000	20	20	nicht messbar	7	nicht messbar	241920	nicht messbar	0	nicht messbar	nicht messbar	240
241	29860	2022-11-29	00:00:00	ja	22386	Pirmasens-Blümelstal	nein	106	42	170	414	NA	NA	NA	NA	NA	NA	NA	NA	NA	NA	NA	NA	NA	NA	NA
242	29861	2022-11-29	00:00:00	ja	22387	Pirmasens-Felsalbe	nein	212	146	278	125	NA	NA	NA	NA	NA	NA	NA	NA	NA	NA	NA	NA	NA	NA	NA
243	29862	2022-11-29	08:00:00	ja	22438	Landau	ja	228.5	135	322	144	2022-11-28 08:00:00	2022-11-29 08:00:00	MP	1000	1	14.5	nicht messbar	8.36	39.8	16146	0	2	8.5	735	42
244	29863	2022-11-23	00:00:00	ja	22386	Pirmasens-Blümelstal	nein	1343.5	777	1910	1244	NA	NA	NA	NA	NA	NA	NA	NA	NA	NA	NA	NA	NA	NA	NA
245	29864	2022-11-23	00:00:00	ja	22387	Pirmasens-Felsalbe	nein	841.5	433	1250	569	NA	NA	NA	NA	NA	NA	NA	NA	NA	NA	NA	NA	NA	NA	NA
246	29893	2022-12-01	07:00:00	ja	22447	Montabaur, GKA	ja	53	26	80	1029	2022-11-30 00:00:00	2022-11-30 23:59:00	MP	1000	7	12.9	883	6.53	22.6	10140	0	1	nicht messbar	554	nicht messbar
247	29911	2022-11-30	00:00:00	ja	22425	Germersheim	ja	359.5	218	501	116	2022-11-30 00:00:00	2022-12-01 00:00:00	MP	100	24	15.7	97.18	7.56	55.1	7432	1	1	5.4	585	nicht messbar
248	29913	2022-12-01	07:55:00	ja	22430	Kaiserslautern	ja	169	118	220	434	2022-11-30 00:00:00	2022-11-30 23:59:00	MP	1000	5	13.4	701	7.39	19.1	60878	5	3	nicht messbar	151	42.72
249	29914	2022-12-01	08:00:00	ja	22438	Landau	ja	186	115	257	284	2022-12-01 08:00:00	2022-12-01 08:00:00	EP	1000	6	14.3	nicht messbar	7.9	nicht messbar	15225	0	nicht messbar	4	nicht messbar	nicht messbar
250	29915	2022-12-01	08:00:00	ja	22448	Trier	ja	203.5	113	294	167	2022-11-30 08:00:00	2022-12-01 08:00:00	MP	1000	5	nicht messbar	1121	7.5	nicht messbar	21923	nicht messbar	nicht messbar	nicht messbar	nicht messbar	nicht messbar
251	29918	2022-12-01	07:15:00	ja	20027	Bad Kreuznach	ja	239.5	116	363	570	2022-11-30 00:00:00	2022-12-01 00:00:00	MP	1000	3	13.5	0.45	7.85	20.9	374760	5	1	4.2	539	139
252	29919	2022-12-01	07:30:00	ja	22439	Mainz	ja	363	219	507	286	2022-11-30 00:00:00	2022-12-01 00:00:00	MP	1000	6	7	1349	7.7	NA	61914	nicht messbar	nicht messbar	6.2	652	226
253	29920	2022-11-30	00:00:00	ja	23128	Speyer	ja	292.5	223	362	141	2022-11-30 00:00:00	2022-12-01 00:00:00	MP	1000	24	22.8	1360	7.99	48	16463	2	1	5.8	414	nicht messbar
254	29933	2022-12-01	08:00:00	ja	19985	Andernach	ja	102.5	56	149	124	2022-11-30 08:00:00	2022-12-01 08:00:00	MP	1000	10	14.5	1931	7.8	nicht messbar	9411	0	0	6.5	nicht messbar	nicht messbar
255	29934	2022-11-30	00:00:00	ja	22459	Zweibrücken	ja	147	93	201	109	2022-11-30 00:00:00	2022-12-01 00:00:00	MP	1000	8	13.23	1000	7.39	33.6	12124	2	1	nicht messbar	561	212
256	29992	2022-12-01	00:00:00	ja	22431	Koblenz	ja	193	126	260	140	2022-11-30 00:00:00	2022-12-01 00:00:00	MP	1000	5	14.8	1300	7.7	53.4	26608	1	1	7.6	725	194
257	29993	2022-12-01	00:00:00	ja	25315	BASF Ludwigshafen	ja	35	25	45	163	2022-11-29 18:00:00	2022-11-30 18:00:00	MP	2000	20	20	nicht messbar	7	nicht messbar	241920	nicht messbar	0	nicht messbar	nicht messbar	240
258	29994	2022-12-01	00:00:00	ja	22449	Worms	nein	161	109	213	89.4	NA	NA	NA	NA	NA	NA	NA	NA	NA	NA	NA	NA	NA	NA	NA
259	29995	2022-12-01	00:00:00	ja	22386	Pirmasens-Blümelstal	ja	143	79	207	153	2022-11-30 00:00:00	2022-12-01 00:00:00	MP	1000	7.5	8.7	906	7.5	nicht messbar	8568	nicht messbar	1	nicht messbar	nicht messbar	nicht messbar
260	29996	2022-12-01	00:00:00	ja	22387	Pirmasens-Felsalbe	ja	183.5	102	265	126	2022-11-30 00:00:00	2022-12-01 00:00:00	MP	2000	9	12.5	723	8.5	26.3	3930	3	0	3	320	nicht messbar
261	30141	2022-12-06	08:00:00	ja	19985	Andernach	ja	165	80	250	167	2022-12-05 08:00:00	2022-12-06 08:00:00	MP	1000	9	11.7	1235	6.96	nicht messbar	31426	14	0	nicht messbar	nicht messbar	nicht messbar
262	30185	2022-12-05	00:00:00	ja	20027	Bad Kreuznach	ja	470	247	693	478	2022-12-05 00:00:00	2022-12-05 00:00:00	MP	1000	4.5	11.2	0.13	8	20.2	25760	3	1	nicht messbar	596	157
263	30186	2022-12-04	18:00:00	ja	25315	BASF Ludwigshafen	ja	60	4	116	526	2022-12-04 18:00:00	2022-12-05 18:00:00	MP	2000	20	24	nicht messbar	7	nicht messbar	268136	nicht messbar	0	nicht messbar	nicht messbar	240
264	30187	2022-12-05	00:00:00	ja	22431	Koblenz	ja	266	202	330	163	2022-12-05 00:00:00	2022-12-05 00:00:00	MP	1000	5	11.2	900	7.6	12.6	90884	4	10	2.2	258	78
265	30188	2022-12-06	08:10:00	ja	22439	Mainz	ja	624	439	809	543	2022-12-05 00:00:00	2022-12-05 00:00:00	MP	1000	6	7	1140	7.7	nicht messbar	63117	nicht messbar	nicht messbar	2.9	608	194
266	30190	2022-12-06	07:00:00	ja	22447	Montabaur, GKA	ja	173	92	254	1153	2022-12-05 00:00:00	2022-12-05 23:59:00	MP	1000	7	11	760	6.89	12.1	20680	1	11	nicht messbar	793	nicht messbar
267	30191	2022-12-05	00:00:00	ja	23128	Speyer	ja	546	344	748	204	2022-12-05 00:00:00	2022-12-05 00:00:00	MP	1000	3	15.9	1455	7.7	52.9	13558	nicht messbar	0	nicht messbar	475	nicht messbar
268	30193	2022-12-06	06:00:00	ja	22449	Worms	ja	843.5	708	979	490	2022-12-05 06:00:00	2022-12-06 06:00:00	MP	1000	12	12.7	1.69	7.9	51.6	19054	1	0	nicht messbar	943	nicht messbar
269	30194	2022-12-05	00:00:00	ja	22459	Zweibrücken	ja	234	169	299	209	2022-12-05 00:00:00	2022-12-05 00:00:00	MP	1000	8	12.54	977	7.67	27	12456	4	1	nicht messbar	460	176
270	30313	2022-12-06	08:00:00	ja	22448	Trier	ja	455.5	267	644	250	2022-12-05 08:00:00	2022-12-06 08:00:00	MP	1000	5	nicht messbar	911	7.5	nicht messbar	36324	nicht messbar	nicht messbar	nicht messbar	nicht messbar	nicht messbar
271	30315	2022-12-06	00:00:00	ja	22430	Kaiserslautern	ja	174	111	237	177	2022-12-05 00:00:00	2022-12-05 23:59:00	MP	1000	5	13.2	703	7.43	15.6	69218	0	5	nicht messbar	322	54.4
272	30390	2022-12-05	00:00:00	ja	22386	Pirmasens-Blümelstal	ja	266	143	389	244	2022-12-05 00:00:00	2022-12-06 00:00:00	MP	1000	24	11.4	794	7.7	nicht messbar	12530	1	nicht messbar	nicht messbar	nicht messbar	nicht messbar
273	30391	2022-12-05	00:00:00	ja	22425	Germersheim	ja	565	410	720	260	2022-12-05 00:00:00	2022-12-05 00:00:00	MP	100	24	15.3	113.78	7.84	43.5	6317	1	0	3.1	471	nicht messbar
274	30392	2022-12-06	08:00:00	ja	22438	Landau	ja	441	288	594	281	2022-12-05 08:00:00	2022-12-06 08:00:00	MP	1000	4	14.1	nicht messbar	8	39.7	11036	nicht messbar	nicht messbar	4	484	nicht messbar
275	30393	2022-12-05	00:00:00	ja	22387	Pirmasens-Felsalbe	ja	494	264	724	398	2022-12-05 00:00:00	2022-12-06 00:00:00	MP	2000	8	11.8	699	8.7	nicht messbar	4710	0	0	2	nicht messbar	nicht messbar
276	30527	2022-12-06	18:00:00	ja	25315	BASF Ludwigshafen	ja	64	37	91	209	2022-12-06 18:00:00	2022-12-07 18:00:00	MP	2000	20	22	nicht messbar	7	nicht messbar	257092	nicht messbar	0	nicht messbar	nicht messbar	180
277	30528	2022-12-08	00:00:00	ja	22430	Kaiserslautern	ja	263	209	317	132	2022-12-07 00:00:00	2022-12-07 23:59:00	MP	1000	5	13.1	641	7.4	15.2	47835	0	0	nicht messbar	349	86.02
278	30529	2022-12-08	00:00:00	ja	22449	Worms	ja	328.5	216	441	193	2022-12-07 08:00:00	2022-12-08 08:00:00	MP	1000	12	14.9	1591	7.9	58.4	18712	0	0	nicht messbar	890	nicht messbar
279	30530	2022-12-07	00:00:00	ja	22425	Germersheim	ja	299.5	192	407	166	2022-12-07 00:00:00	2022-12-08 00:00:00	MP	100	24	17.9	126.47	7.88	59	5836	0	0	2.9	474	nicht messbar
280	30531	2022-12-08	07:00:00	ja	22447	Montabaur, GKA	ja	105.5	84	127	106	2022-12-07 00:00:00	2022-12-07 23:59:00	MP	1000	7	11	511	7.05	10.1	22390	1	5	nicht messbar	984	nicht messbar
281	30532	2022-12-07	00:00:00	ja	23128	Speyer	ja	567.5	537	598	128	2022-12-07 00:00:00	2022-12-08 00:00:00	MP	1000	2	16.1	2450	7.73	62	11205	nicht messbar	0	nicht messbar	668	nicht messbar
282	30534	2022-12-08	08:00:00	ja	22438	Landau	ja	278	151	405	132	2022-12-07 08:00:00	2022-12-08 08:00:00	MP	1000	1	12.8	nicht messbar	7.8	38.8	11121	0	0	5	236	17
283	30535	2022-12-08	08:00:00	ja	22448	Trier	ja	290	160	420	197	2022-12-07 08:00:00	2022-12-08 08:00:00	MP	1000	5	nicht messbar	1251	7.5	nicht messbar	19459	nicht messbar	nicht messbar	nicht messbar	nicht messbar	nicht messbar
284	30536	2022-12-08	00:00:00	ja	19985	Andernach	ja	261.5	137	386	238	2022-12-07 08:00:00	2022-12-08 09:00:00	MP	1000	5.5	11.2	1620	6.96	nicht messbar	15852	3	1	nicht messbar	nicht messbar	nicht messbar
285	30537	2022-12-07	00:00:00	ja	22431	Koblenz	ja	202.5	145	260	233	2022-12-07 00:00:00	2022-12-08 00:00:00	MP	1000	5	13.3	1100	7.6	27.6	42940	0	4	4.8	817	215
286	30538	2022-12-08	00:00:00	ja	20027	Bad Kreuznach	ja	347	205	489	225	2022-12-07 00:00:00	2022-12-08 00:00:00	MP	1000	3.5	15.7	1.08	7.91	37.8	16930	nicht messbar	nicht messbar	3.2	602	164
287	30539	2022-12-07	00:00:00	ja	22459	Zweibrücken	ja	259.5	166	353	169	2022-12-07 00:00:00	2022-12-08 00:00:00	MP	1000	8	12.6	1035	7.91	38.5	9484	0	nicht messbar	nicht messbar	587	251
288	30542	2022-12-08	08:10:00	ja	22439	Mainz	ja	477.5	333	622	341	2022-12-07 00:00:00	2022-12-08 00:00:00	MP	1000	6	7	1586	7.6	nicht messbar	43686	nicht messbar	nicht messbar	3	858	252
289	30543	2022-12-07	00:00:00	ja	22386	Pirmasens-Blümelstal	ja	240	163	317	149	2022-12-07 00:00:00	2022-12-08 00:00:00	MP	1000	24	12.3	1073	7.5	39.6	6270	0	0	2.6	596	147
290	30544	2022-12-07	00:00:00	ja	22387	Pirmasens-Felsalbe	ja	335	202	468	104	2022-12-07 00:00:00	2022-12-08 00:00:00	MP	2000	7	12.2	908	8.7	nicht messbar	2880	0	0	0	nicht messbar	nicht messbar
291	30751	2022-12-11	18:00:00	ja	25315	BASF Ludwigshafen	ja	33	7	59	66.3	2022-12-11 18:00:00	2022-12-12 18:00:00	MP	2000	20	22	nicht messbar	7	nicht messbar	259200	nicht messbar	0	nicht messbar	nicht messbar	260
292	30752	2022-12-13	08:00:00	ja	19985	Andernach	ja	428.5	301	556	176	2022-12-12 08:00:00	2022-12-13 08:00:00	MP	1000	5.5	12.9	2120	6.95	nicht messbar	8510	0	0	-1	nicht messbar	nicht messbar
293	30754	2022-12-12	00:00:00	ja	22425	Germersheim	ja	620	528	712	91.2	2022-12-12 00:00:00	2022-12-12 00:00:00	MP	100	24	15.6	131.27	8.01	61	4681	0	0	-2.9	642	nicht messbar
294	30755	2022-12-12	00:00:00	ja	22431	Koblenz	ja	706	552	860	232	2022-12-12 00:00:00	2022-12-12 00:00:00	MP	1000	5	13.8	1300	7.8	43.8	23880	0	0	0.1	755	228
295	30756	2022-12-13	08:00:00	ja	22438	Landau	ja	488	394	582	126	2022-12-12 08:00:00	2022-12-13 08:00:00	MP	1000	5	12.7	nicht messbar	7.7	50.4	10320	nicht messbar	nicht messbar	-6	615	nicht messbar
296	30757	2022-12-13	00:00:00	ja	22439	Mainz	ja	583	461	705	232	2022-12-12 00:00:00	2022-12-12 00:00:00	MP	1000	6	6	1458	7.8	nicht messbar	49024	nicht messbar	nicht messbar	-0.2	693	227
297	30758	2022-12-13	07:00:00	ja	22447	Montabaur, GKA	ja	623.5	455	792	290	2022-12-12 00:00:00	2022-12-12 23:59:00	MP	1000	7	10.5	700	7.15	24.7	9770	0	0	nicht messbar	528	nicht messbar
298	30759	2022-12-12	00:00:00	ja	23128	Speyer	ja	717.5	661	774	226	2022-12-12 00:00:00	2022-12-12 00:00:00	MP	1000	2.5	15.5	1793	7.74	64	12080	0	0	-2.5	592	nicht messbar
299	30760	2022-12-13	08:00:00	ja	22449	Worms	ja	689	522	856	139	2022-12-12 08:00:00	2022-12-13 08:00:00	MP	1000	12	14.6	1625	8.08	62	18830	0	0	nicht messbar	1014	nicht messbar
300	30768	2022-12-12	00:00:00	ja	22459	Zweibrücken	ja	371	262	480	180	2022-12-12 00:00:00	2022-12-12 00:00:00	MP	1000	8	11.91	1091	7.87	39.5	8995	0	0	nicht messbar	848	276
301	30804	2022-12-13	08:00:00	ja	22448	Trier	ja	553	404	702	127	2022-12-12 08:00:00	2022-12-13 08:00:00	MP	1000	5	nicht messbar	1281	7.4	nicht messbar	19127	nicht messbar	nicht messbar	nicht messbar	nicht messbar	nicht messbar
302	30805	2022-12-13	00:00:00	ja	20027	Bad Kreuznach	ja	467.5	311	624	124	2022-12-12 00:00:00	2022-12-13 00:00:00	MP	1000	3.5	15.8	1.11	7.96	37.8	15700	nicht messbar	nicht messbar	6.8	710	208
303	30806	2022-12-12	00:00:00	ja	22430	Kaiserslautern	ja	528	459	597	330	2022-12-12 00:00:00	2022-12-13 00:00:00	MP	1000	5	12.8	884	7.62	21.5	46171	0	0	nicht messbar	286	74.81
304	30807	2022-12-12	00:00:00	ja	22386	Pirmasens-Blümelstal	ja	418.5	344	493	101	2022-12-12 00:00:00	2022-12-13 00:00:00	MP	1000	9	11.5	1400	7.9	46.6	5288	0	0	-2.4	803	215
305	30808	2022-12-12	00:00:00	ja	22387	Pirmasens-Felsalbe	ja	693	396	990	204	2022-12-12 00:00:00	2022-12-13 00:00:00	MP	2000	7	10.4	411	7.8	nicht messbar	2740	0	0	-6	nicht messbar	nicht messbar
306	30818	2022-12-13	18:00:00	ja	25315	BASF Ludwigshafen	ja	12	3	21	62.5	2022-12-13 18:00:00	2022-12-14 18:00:00	MP	2000	20	22	nicht messbar	7	nicht messbar	250560	nicht messbar	0	nicht messbar	nicht messbar	nicht messbar
307	30833	2022-12-14	00:00:00	ja	23128	Speyer	ja	372.5	240	505	150	2022-12-14 00:00:00	2022-12-15 00:00:00	MP	1000	2.5	15.2	2495	7.72	76	12088	0	0	-2.5	582	nicht messbar
308	30834	2022-12-15	15:00:00	ja	22447	Montabaur, GKA	ja	374	272	476	227	2022-12-14 00:00:00	2022-12-15 00:00:00	MP	1000	7	11	1530	7.48	25.2	8860	0	2	nicht messbar	893	nicht messbar
309	30835	2022-12-14	00:00:00	ja	22425	Germersheim	ja	847	594	1100	93.7	2022-12-14 00:00:00	2022-12-15 00:00:00	MP	100	24	14	121.07	7.98	60.9	4583	0	1	-3.7	667	nicht messbar
310	30836	2022-12-14	00:00:00	ja	22459	Zweibrücken	ja	565	429	701	213	2022-12-14 00:00:00	2022-12-15 00:00:00	MP	1000	8	11.5	1217	7.87	52.3	8750	0	0	nicht messbar	981	361
311	30837	2022-12-15	08:00:00	ja	19985	Andernach	ja	376	242	510	175	2022-12-14 08:00:00	2022-12-15 08:00:00	MP	1000	9.5	12.4	2150	7.35	nicht messbar	9063	0	4	nicht messbar	nicht messbar	nicht messbar
312	30838	2022-12-14	00:00:00	ja	22431	Koblenz	ja	1038.5	897	1180	285	2022-12-14 00:00:00	2022-12-15 00:00:00	MP	1000	5	13.6	2200	7.6	43.2	24916	0	2	-1.6	749	186
313	30839	2022-12-15	08:00:00	ja	22438	Landau	ja	512.5	397	628	167	2022-12-15 08:00:00	2022-12-15 08:00:00	EP	1000	5	12.9	nicht messbar	8	55.8	11178	2	nicht messbar	-2	743	42.6
314	30840	2022-12-15	08:30:00	ja	22439	Mainz	ja	421	286	556	246	2022-12-14 00:00:00	2022-12-15 00:00:00	MP	1000	6	6	1695	7.9	nicht messbar	49024	nicht messbar	nicht messbar	-2.7	665	263
315	30841	2022-12-15	08:00:00	ja	22449	Worms	ja	659.5	496	823	105	2022-12-14 08:00:00	2022-12-15 08:00:00	MP	1000	12	13.6	2530	7.87	60.3	19206	0	nicht messbar	nicht messbar	1013	nicht messbar
316	30843	2022-12-15	07:45:00	ja	22430	Kaiserslautern	ja	326	184	468	276	2022-12-14 00:00:00	2022-12-14 23:59:00	MP	1000	5	12.4	867	7.33	13.7	46197	0	2	nicht messbar	145	42.6
317	30853	2022-12-14	00:00:00	ja	22448	Trier	nein	391	319	463	305	NA	NA	NA	NA	NA	NA	NA	NA	NA	NA	NA	NA	NA	NA	NA
318	30854	2022-12-15	00:00:00	ja	20027	Bad Kreuznach	ja	637	369	905	214	2022-12-14 00:00:00	2022-12-15 00:00:00	MP	1000	3.5	14.7	1.22	8.35	37.6	15890	1	nicht messbar	-2	576	175
319	30855	2022-12-14	00:00:00	ja	22386	Pirmasens-Blümelstal	nein	457.5	313	602	78.1	NA	NA	NA	NA	NA	NA	NA	NA	NA	NA	NA	NA	NA	NA	NA
320	30969	2022-12-20	08:00:00	ja	19985	Andernach	ja	229.5	127	332	133	2022-12-19 08:00:00	2022-12-20 08:00:00	MP	1000	8	12	1800	6.95	nicht messbar	16630	1	0	-4.4	nicht messbar	nicht messbar
321	30971	2022-12-19	00:00:00	ja	22425	Germersheim	ja	306	181	431	78.5	2022-12-19 00:00:00	2022-12-19 00:00:00	MP	100	24	14	63.49	7.72	42.2	6923	0	0	-1.3	588	nicht messbar
322	30972	2022-12-20	00:00:00	ja	22430	Kaiserslautern	ja	364.5	210	519	253	2022-12-19 00:00:00	2022-12-19 23:59:00	MP	1000	5	12.1	759	7.51	19	47079	0	0	nicht messbar	452	99.91
323	30973	2022-12-20	18:00:00	ja	25315	BASF Ludwigshafen	ja	46.5	16	77	71.5	2022-12-18 18:00:00	2022-12-19 18:00:00	MP	2000	20	20	nicht messbar	7	nicht messbar	268530	nicht messbar	0	nicht messbar	nicht messbar	190
324	30974	2022-12-19	00:00:00	ja	22431	Koblenz	ja	343	247	439	114	2022-12-19 00:00:00	2022-12-19 00:00:00	MP	1000	5	12.3	2700	7.3	37	36388	0	1	2.3	784	204
325	30978	2022-12-20	08:00:00	ja	22448	Trier	ja	856	682	1030	261	2022-12-19 08:00:00	2022-12-20 08:00:00	MP	1000	5	7.5	1437	7.5	nicht messbar	18876	nicht messbar	nicht messbar	nicht messbar	nicht messbar	nicht messbar
326	30979	2022-12-20	07:00:00	ja	22439	Mainz	ja	547.5	280	815	172	2022-12-19 00:00:00	2022-12-19 00:00:00	MP	1000	6	6	1884	7.7	nicht messbar	50854	nicht messbar	nicht messbar	-0.6	689	221
327	30980	2022-12-20	07:00:00	ja	22447	Montabaur, GKA	ja	303	197	409	325	2022-12-19 00:00:00	2022-12-19 23:59:00	MP	1000	7	9.5	4040	7.07	23.4	11020	0	3	nicht messbar	584	nicht messbar
328	30981	2022-12-20	08:00:00	ja	22449	Worms	ja	457	278	636	115	2022-12-19 08:00:00	2022-12-20 08:00:00	MP	1000	12	13.3	2130	7.9	55.8	22433	0	0	nicht messbar	993	nicht messbar
329	30988	2022-12-19	00:00:00	ja	22459	Zweibrücken	ja	658	337	979	228	2022-12-19 00:00:00	2022-12-19 00:00:00	MP	1000	8	11	1047	7.87	41.3	8737	0	0	nicht messbar	865	332
330	31023	2022-12-20	07:15:00	ja	20027	Bad Kreuznach	ja	441	221	661	262	2022-12-19 00:00:00	2022-12-20 00:00:00	MP	1000	3.5	15.1	1.08	7.97	40.8	15390	0	nicht messbar	0.5	691	159
331	31093	2022-12-20	08:00:00	ja	22438	Landau	ja	6.5	7	6	26.5	2022-12-19 08:00:00	2022-12-20 08:00:00	MP	1000	5	12	nicht messbar	7.8	52.3	12204	nicht messbar	nicht messbar	-1	556	nicht messbar
332	31101	2022-12-22	08:00:00	ja	22438	Landau	ja	191	126	256	23.8	2022-12-21 08:00:00	2022-12-22 08:00:00	MP	1000	5	10.6	nicht messbar	7.1	54.1	nicht messbar	5	5	9	526	nicht messbar
333	31102	2022-12-22	07:00:00	ja	22447	Montabaur, GKA	ja	548.5	236	861	871	2022-12-21 00:00:00	2022-12-21 23:59:00	MP	1000	7	8.5	888	7.56	17.9	13060	5	2	nicht messbar	377	nicht messbar
334	31113	2022-12-18	18:00:00	ja	25315	BASF Ludwigshafen	ja	97	37	157	70.8	2022-12-20 18:00:00	2022-12-21 18:00:00	MP	2000	20	17	nicht messbar	7	nicht messbar	274152	nicht messbar	0	nicht messbar	nicht messbar	200
335	31119	2022-12-21	00:00:00	ja	22431	Koblenz	ja	608	677	539	323	2022-12-21 00:00:00	2022-12-22 00:00:00	MP	1000	5	13.2	1700	7.9	44	24264	0	0	10.1	686	203
336	31120	2022-12-22	00:00:00	ja	22439	Mainz	ja	450	233	667	239	2022-12-21 00:00:00	2022-12-22 00:00:00	MP	1000	6	6	1364	7.7	nicht messbar	70554	nicht messbar	nicht messbar	5.5	681	181
337	31121	2022-12-22	08:00:00	ja	22449	Worms	ja	388.5	222	555	146	2022-12-21 08:00:00	2022-12-22 08:00:00	MP	1000	12	12.8	1592	7.9	40.3	28519	1	3	nicht messbar	914	nicht messbar
338	31122	2022-12-22	08:00:00	ja	22448	Trier	ja	221	168	274	151	2022-12-21 08:00:00	2022-12-22 08:00:00	MP	1000	5	nicht messbar	708	7.3	nicht messbar	40798	nicht messbar	nicht messbar	nicht messbar	nicht messbar	nicht messbar
339	31123	2022-12-22	07:15:00	ja	20027	Bad Kreuznach	ja	597	345	849	747	2022-12-21 00:00:00	2022-12-22 00:00:00	MP	1000	3.5	12.4	0.65	7.6	31.8	21190	1	nicht messbar	11.6	472	138
340	31124	2022-12-21	00:00:00	ja	22459	Zweibrücken	ja	165.5	114	217	141	2022-12-21 00:00:00	2022-12-22 00:00:00	MP	1000	8	9.81	551	7.77	13.4	30455	7	7	nicht messbar	381	134
341	31125	2022-12-22	08:00:00	ja	19985	Andernach	ja	513	262	764	203	2022-12-21 08:00:00	2022-12-22 08:00:00	MP	1000	8	12.5	1791	6.96	nicht messbar	13300	0	5	nicht messbar	nicht messbar	nicht messbar
342	31127	2022-12-19	00:00:00	ja	22386	Pirmasens-Blümelstal	ja	224.5	168	281	83.8	2022-12-19 00:00:00	2022-12-19 00:00:00	MP	1000	12	10.4	1100	8	41.8	7152	0	1	1.2	763	199
343	31128	2022-12-22	07:30:00	ja	22430	Kaiserslautern	ja	273.5	192	355	381	2022-12-21 00:00:00	2022-12-21 23:59:00	MP	1000	5	10.6	343	7.26	14.18	76874	nicht messbar	nicht messbar	nicht messbar	691	191.02
344	31129	2022-12-21	00:00:00	ja	22386	Pirmasens-Blümelstal	ja	94	63	125	97.8	2022-12-21 00:00:00	2022-12-21 00:00:00	MP	1000	12	10.6	889	7.39	nicht messbar	23390	3	nicht messbar	9	nicht messbar	nicht messbar
345	31130	2022-12-19	00:00:00	ja	22387	Pirmasens-Felsalbe	ja	250	214	286	217	2022-12-19 00:00:00	2022-12-19 00:00:00	MP	2000	8	10.5	214	8.4	nicht messbar	3680	0	0	0	nicht messbar	nicht messbar
346	31131	2022-12-21	00:00:00	ja	22425	Germersheim	ja	269	152	386	136	2022-12-21 00:00:00	2022-12-21 00:00:00	MP	100	24	12	79.58	8.05	15.7	15581	1	4	7.6	356	nicht messbar
347	31132	2022-12-22	00:00:00	ja	22387	Pirmasens-Felsalbe	ja	20	6	34	52.5	2022-12-21 00:00:00	2022-12-21 00:00:00	MP	2000	9	10.2	311	8.5	nicht messbar	10080	nicht messbar	nicht messbar	11	nicht messbar	nicht messbar
348	31302	2022-12-25	18:00:00	ja	25315	BASF Ludwigshafen	ja	51	16	86	295	2022-12-25 18:00:00	2022-12-26 18:00:00	MP	2000	20	17	nicht messbar	7	nicht messbar	238020	nicht messbar	0	nicht messbar	nicht messbar	230
349	31503	2022-12-26	00:00:00	ja	22425	Germersheim	ja	922.5	535	1310	272	2022-12-26 00:00:00	2022-12-26 00:00:00	MP	100	24	13.8	89.78	8.03	42.5	9448	0	3	8.7	320	nicht messbar
350	31504	2022-12-27	08:10:00	ja	22430	Kaiserslautern	ja	474	245	703	1534	2022-12-26 00:00:00	2022-12-26 23:59:00	MP	1000	5	11.8	708	7.3	14.7	82643	nicht messbar	0	nicht messbar	273	70.4
351	31558	2022-12-26	00:00:00	ja	22431	Koblenz	ja	832	504	1160	344	2022-12-26 00:00:00	2022-12-26 00:00:00	MP	1000	5	12.8	1000	7.5	43.2	29260	0	2	10.9	793	184
352	31559	2022-12-27	07:00:00	ja	22447	Montabaur, GKA	ja	150	74	226	581	2022-12-26 00:00:00	2022-12-26 23:59:00	MP	1000	7	10	548	7.38	8.31	21700	1	6	nicht messbar	114	nicht messbar
353	31560	2022-12-27	08:00:00	ja	22449	Worms	ja	1019	608	1430	355	2022-12-26 08:00:00	2022-12-27 08:00:00	MP	1000	12	13.7	1380	8	45.2	28880	0	2	nicht messbar	757	nicht messbar
354	31561	2022-12-26	00:00:00	ja	22459	Zweibrücken	ja	492	273	711	255	2022-12-26 00:00:00	2022-12-26 00:00:00	MP	1000	8	10.51	630	7.98	18.8	25471	0	6	nicht messbar	430	160
355	31562	2022-12-27	08:00:00	ja	22438	Landau	ja	478	272	684	385	2022-12-26 08:00:00	2022-12-27 08:00:00	MP	1000	8	12	nicht messbar	8.1	12.2	29605	3	0	5	279	nicht messbar
356	31563	2022-12-27	00:00:00	ja	22439	Mainz	ja	802	434	1170	344	2022-12-26 00:00:00	2022-12-26 00:00:00	MP	1000	6	6	1302	7.8	nicht messbar	63168	nicht messbar	nicht messbar	6.8	685	218
357	31564	2022-12-26	00:00:00	ja	22386	Pirmasens-Blümelstal	nein	238.5	151	326	211	NA	NA	NA	NA	NA	NA	NA	NA	NA	NA	NA	NA	NA	NA	NA
358	31565	2022-12-27	00:00:00	ja	22387	Pirmasens-Felsalbe	nein	349	228	470	418	NA	NA	NA	NA	NA	NA	NA	NA	NA	NA	NA	NA	NA	NA	NA
359	31566	2022-12-27	00:00:00	ja	19985	Andernach	nein	958.5	477	1440	670	NA	NA	NA	NA	NA	NA	NA	NA	NA	NA	NA	NA	NA	NA	NA
360	31567	2022-12-27	18:00:00	ja	25315	BASF Ludwigshafen	ja	40.5	6	75	148	2022-12-27 18:00:00	2022-12-28 18:00:00	MP	2000	20	17	nicht messbar	7	nicht messbar	252825	nicht messbar	0	nicht messbar	nicht messbar	250
361	31568	2022-12-29	00:00:00	ja	22430	Kaiserslautern	ja	444	224	664	285	2022-12-28 00:00:00	2022-12-28 23:59:00	MP	1000	5	12	636	7.35	18.96	48169	nicht messbar	nicht messbar	nicht messbar	390	101.06
362	31569	2022-12-29	07:00:00	ja	22447	Montabaur, GKA	ja	292.5	97	488	392	2022-12-28 00:00:00	2022-12-28 23:59:00	MP	1000	7	10	635	7.36	10.9	16980	8	1	nicht messbar	247	nicht messbar
363	31570	2022-12-29	08:00:00	ja	22449	Worms	ja	726	432	1020	203	2022-12-28 08:00:00	2022-12-29 08:00:00	MP	1000	12	13.8	1825	8.1	59.9	18643	0	0	nicht messbar	855	nicht messbar
364	31571	2022-12-28	00:00:00	ja	22431	Koblenz	ja	600.5	392	809	268	2022-12-28 00:00:00	2022-12-29 00:00:00	MP	1000	5	13	1300	8	42	24120	0	0	9.5	596	174
365	31572	2022-12-28	08:00:00	ja	19985	Andernach	ja	788.5	517	1060	195	2022-12-28 08:00:00	2022-12-29 08:00:00	MP	1000	18	12.8	1781	7.7	nicht messbar	9390	0	0	10.1	nicht messbar	nicht messbar
366	31573	2022-12-28	00:00:00	ja	22459	Zweibrücken	ja	457	262	652	154	2022-12-28 00:00:00	2022-12-29 00:00:00	MP	1000	8	11.07	1150	7.83	34	12375	0	1	nicht messbar	503	195
367	31574	2022-12-28	00:00:00	ja	22425	Germersheim	ja	506.5	354	659	118	2022-12-28 00:00:00	2022-12-29 00:00:00	MP	1000	24	14.1	94.57	7.94	60	6027	0	0	4.8	453	nicht messbar
368	31575	2022-12-29	00:00:00	ja	22439	Mainz	ja	784	538	1030	190	2022-12-28 00:00:00	2022-12-29 00:00:00	MP	1000	6	6	1622	7.8	nicht messbar	38989	nicht messbar	nicht messbar	5.7	893	246
369	31577	2022-12-29	08:00:00	ja	22438	Landau	ja	617	361	873	177	2022-12-28 08:00:00	2022-12-29 08:00:00	MP	1000	5	12.5	nicht messbar	8.1	19.6	12330	0	0	9	355	nicht messbar
370	31578	2022-12-28	00:00:00	ja	20027	Bad Kreuznach	ja	654.5	338	971	246	2022-12-28 00:00:00	2022-12-28 00:00:00	MP	1000	4.5	13.7	1.1	8.23	19.3	17590	0	0	nicht messbar	457	121
371	31579	2022-12-29	00:00:00	ja	22387	Pirmasens-Felsalbe	nein	1256	602	1910	337	NA	NA	NA	NA	NA	NA	NA	NA	NA	NA	NA	NA	NA	NA	NA
372	31580	2023-01-02	00:00:00	ja	22425	Germersheim	ja	324	230	418	49.3	2023-01-02 00:00:00	2023-01-02 00:00:00	MP	100	24	14.7	83.48	7.82	49	5992	0	0	9.2	492	nicht messbar
373	31581	2023-01-03	08:00:00	ja	22438	Landau	ja	404	243	565	120	2023-01-02 08:00:00	2023-01-03 08:00:00	MP	1000	1	12.7	nicht messbar	7.8	41.3	11915	0	0	11	616	nicht messbar
374	31582	2023-01-01	18:00:00	ja	25315	BASF Ludwigshafen	ja	20	8	32	68	2023-01-01 18:00:00	2023-01-02 18:00:00	MP	2000	20	24	nicht messbar	7	nicht messbar	251112.5	nicht messbar	0	nicht messbar	nicht messbar	190
375	31583	2023-01-03	08:00:00	ja	22430	Kaiserslautern	ja	331	196	466	133	2023-01-02 00:00:00	2023-01-02 23:59:00	MP	1000	5	12.4	746	7.51	15.9	65978	nicht messbar	nicht messbar	nicht messbar	315	80.09
376	31584	2023-01-03	08:00:00	ja	22449	Worms	ja	347	235	459	89.7	2023-01-02 08:00:00	2023-01-03 08:00:00	MP	1000	12	13.8	1897	7.9	59.5	19713	0	0	nicht messbar	934	nicht messbar
377	31585	2023-01-02	00:00:00	ja	20027	Bad Kreuznach	ja	403.5	242	565	133	2023-01-02 00:00:00	2023-01-02 00:00:00	MP	1000	4.5	14.2	1	8.26	32.1	23860	0	2	nicht messbar	467	111
378	31586	2023-01-02	00:00:00	ja	23128	Speyer	ja	481	365	597	85	2023-01-02 00:00:00	2023-01-02 00:00:00	MP	1000	3	15.7	1975	7.78	69.6	11435	nicht messbar	0	nicht messbar	627	nicht messbar
379	31587	2023-01-02	00:00:00	ja	22459	Zweibrücken	ja	167	87	247	143	2023-01-02 00:00:00	2023-01-02 00:00:00	MP	1000	8	11.1	806	7.93	22.3	21166	0	4	nicht messbar	388	166
380	31588	2023-01-03	08:00:00	ja	19985	Andernach	ja	262.5	160	365	103	2023-01-02 08:00:00	2023-01-03 08:00:00	MP	1000	14	13.3	1858	7.9	nicht messbar	9252	0	0	nicht messbar	nicht messbar	nicht messbar
381	31591	2023-01-02	00:00:00	ja	22431	Koblenz	ja	347.5	234	461	107	2023-01-02 00:00:00	2023-01-02 00:00:00	MP	1000	5	13.4	1300	7.9	43.4	27348	0	1	12.1	797	197
382	31592	2023-01-03	08:10:00	ja	22439	Mainz	ja	307.5	209	406	99.2	2023-01-02 00:00:00	2023-01-02 00:00:00	MP	1000	6	6	1452	7.6	nicht messbar	47680	nicht messbar	nicht messbar	7.3	732	281
383	31648	2023-01-03	08:00:00	ja	22448	Trier	ja	241	152	330	75.1	2023-01-02 08:00:00	2023-01-03 08:00:00	MP	1000	5	nicht messbar	661	7.3	nicht messbar	31844	nicht messbar	nicht messbar	nicht messbar	nicht messbar	nicht messbar
384	31649	2023-01-02	00:00:00	ja	22386	Pirmasens-Blümelstal	nein	341	200	482	131	NA	NA	NA	NA	NA	NA	NA	NA	NA	NA	NA	NA	NA	NA	NA
385	31650	2023-01-02	00:00:00	ja	22387	Pirmasens-Felsalbe	nein	434.5	244	625	184	NA	NA	NA	NA	NA	NA	NA	NA	NA	NA	NA	NA	NA	NA	NA
386	31681	2023-01-04	00:00:00	ja	22425	Germersheim	ja	481.5	283	680	109	2023-01-04 00:00:00	2023-01-05 00:00:00	MP	100	24	14.5	124.97	7.65	77.6	5604	0	0	5.7	703	nicht messbar
387	31682	2023-01-03	18:00:00	ja	25315	BASF Ludwigshafen	ja	51.5	23	80	151	2023-01-03 18:00:00	2023-01-04 18:00:00	MP	2000	20	25	nicht messbar	7	nicht messbar	254384	nicht messbar	0	nicht messbar	nicht messbar	220
388	31683	2023-01-05	08:00:00	ja	22448	Trier	ja	482.5	289	676	222	2023-01-04 08:00:00	2023-01-05 08:00:00	MP	1000	5	nicht messbar	654	7.4	nicht messbar	29259	nicht messbar	nicht messbar	nicht messbar	nicht messbar	nicht messbar
389	31684	2023-01-05	08:00:00	ja	22438	Landau	ja	391	169	613	188	2023-01-04 08:00:00	2023-01-05 08:00:00	MP	1000	4	12.3	nicht messbar	7.9	47.2	19343	0	0	9	626	nicht messbar
390	31685	2023-01-05	08:00:00	ja	22449	Worms	nein	402	259	545	99.3	2023-01-04 08:00:00	2023-01-05 08:00:00	MP	1000	12	13.3	1415	nicht messbar	52	NA	NA	NA	NA	908	nicht messbar
391	31686	2023-01-04	00:00:00	ja	23128	Speyer	ja	1052	824	1280	357	2023-01-04 00:00:00	2023-01-05 00:00:00	MP	1000	3	15.3	2022	7.74	69.9	11847	nicht messbar	0	nicht messbar	578	nicht messbar
392	31687	2023-01-04	00:00:00	ja	22459	Zweibrücken	ja	384	229	539	209	2023-01-04 00:00:00	2023-01-05 00:00:00	MP	1000	8	11.1	834	7.97	34.7	19461	0	5	nicht messbar	531	190
393	31688	2023-01-05	00:00:00	ja	22430	Kaiserslautern	ja	404	255	553	159	2023-01-04 00:00:00	2023-01-05 00:00:00	MP	1000	5	12	522	7.48	18.48	59183	nicht messbar	nicht messbar	nicht messbar	288	86.26
394	31689	2023-01-04	00:00:00	ja	22431	Koblenz	ja	417.5	267	568	192	2023-01-04 00:00:00	2023-01-05 00:00:00	EP	1000	5	13.7	1400	7.8	44.6	25312	0	0	10.8	645	190
395	31690	2023-01-05	07:55:00	ja	22439	Mainz	ja	558.5	356	761	152	2023-01-04 00:00:00	2023-01-05 00:00:00	MP	1000	6	6	1800	7.7	nicht messbar	44685	nicht messbar	nicht messbar	7.3	771	231
396	31691	2023-01-05	08:00:00	ja	19985	Andernach	ja	386	232	540	151	2023-01-04 08:00:00	2023-01-05 08:00:00	MP	1000	15	13.2	1995	7.8	nicht messbar	9187	nicht messbar	nicht messbar	nicht messbar	nicht messbar	nicht messbar
397	31694	2023-01-04	00:00:00	ja	20027	Bad Kreuznach	ja	369	246	492	126	2023-01-04 00:00:00	2023-01-04 00:00:00	MP	1000	4.5	13.2	0.71	8.21	38.1	18900	0	4	nicht messbar	576	139
398	31695	2023-01-05	00:00:00	ja	22386	Pirmasens-Blümelstal	ja	802.5	565	1040	357	2023-01-04 00:00:00	2023-01-04 00:00:00	MP	1000	12	11.1	728	8.6	nicht messbar	15210	nicht messbar	4	nicht messbar	nicht messbar	nicht messbar
399	31696	2023-01-04	00:00:00	ja	22387	Pirmasens-Felsalbe	nein	357	185	529	175	NA	NA	NA	NA	NA	NA	NA	NA	NA	NA	NA	NA	NA	NA	NA
400	31745	2023-01-10	07:30:00	ja	20027	Bad Kreuznach	ja	182	99	265	189	2023-01-09 00:00:00	2023-01-09 23:59:00	MP	1000	3.5	13.6	0.94	7.4	17.4	44990	4	nicht messbar	4.4	298	82.3
401	31746	2023-01-09	18:00:00	ja	25315	BASF Ludwigshafen	ja	5	10	0	34.7	2023-01-08 18:00:00	2023-01-09 18:00:00	MP	1000	20	23	nicht messbar	7	nicht messbar	273435	nicht messbar	0	nicht messbar	nicht messbar	260
402	31747	2023-01-10	08:00:00	ja	19985	Andernach	ja	195	108	282	391	2023-01-09 08:00:00	2023-01-10 08:00:00	MP	1000	15	11.8	1021	7.9	nicht messbar	22648	8	5	nicht messbar	nicht messbar	nicht messbar
403	31750	2023-01-09	23:59:00	ja	22425	Germersheim	ja	217	153	281	116	2023-01-09 00:00:00	2023-01-09 23:59:00	MP	100	24	13.4	84.48	7.85	24.7	8403	5	2	6.2	234	nicht messbar
404	31751	2023-01-10	00:01:00	ja	22430	Kaiserslautern	ja	121	79	163	221	2023-01-09 00:00:00	2023-01-09 23:59:00	MP	1000	5	12	732	7.5	11.25	90308	4	1	nicht messbar	188	58.79
405	31752	2023-01-09	23:59:00	ja	22431	Koblenz	ja	138.5	109	168	99.6	2023-01-09 00:00:00	2023-01-09 23:59:00	MP	1000	5	12.9	900	7.5	23.2	59856	1	7	7.7	806	223
406	31753	2023-01-10	08:00:00	ja	22438	Landau	ja	161	143	179	424	2023-01-09 08:00:00	2023-01-10 08:00:00	MP	1000	5	12.5	nicht messbar	7.8	37.7	19606	1	0	6	574	nicht messbar
407	31755	2023-01-10	08:20:00	ja	22439	Mainz	ja	199	145	253	159	2023-01-09 00:00:00	2023-01-09 23:59:00	MP	1000	6	6	993	7.7	nicht messbar	87360	nicht messbar	nicht messbar	5.9	494	178
408	31759	2023-01-10	08:00:00	ja	22448	Trier	ja	94	73	115	121	2023-01-09 08:00:00	2023-01-10 08:00:00	MP	1000	5	nicht messbar	480	7.4	nicht messbar	44539	nicht messbar	nicht messbar	nicht messbar	nicht messbar	nicht messbar
409	31760	2023-01-09	23:59:00	ja	23128	Speyer	ja	233.5	168	299	299	2023-01-09 00:00:00	2023-01-09 23:59:00	MP	1000	6	13.7	788	7.46	30	25336	nicht messbar	6	4.1	345	nicht messbar
410	31761	2023-01-09	23:59:00	ja	22459	Zweibrücken	ja	63.5	39	88	110	2023-01-09 00:00:00	2023-01-09 23:59:00	MP	1000	8	9.82	482	7.8	11.6	33606	10	9	nicht messbar	246	96.5
411	31781	2023-01-09	00:00:00	ja	22386	Pirmasens-Blümelstal	ja	154.5	87	222	146	2023-01-09 00:00:00	2023-01-10 00:00:00	MP	1000	8	10.1	483	7.5	nicht messbar	26490	6	nicht messbar	nicht messbar	nicht messbar	nicht messbar
412	31782	2023-01-10	00:00:00	ja	22387	Pirmasens-Felsalbe	ja	363	169	557	723	2023-01-09 00:00:00	2023-01-10 00:00:00	MP	2000	9	10.6	611	8.9	nicht messbar	10870	5	0	4	nicht messbar	nicht messbar
413	31783	2023-01-09	08:00:00	ja	22449	Worms	ja	146.5	97	196	62.1	2023-01-09 08:00:00	2023-01-10 08:00:00	MP	1000	12	12.2	1170	7.9	38.6	22565	3	3	nicht messbar	667	nicht messbar
414	31864	2023-01-10	18:00:00	ja	25315	BASF Ludwigshafen	ja	25	6	44	89.3	2023-01-10 18:00:00	2023-01-11 18:00:00	MP	2000	20	23	nicht messbar	7	nicht messbar	273696	nicht messbar	0	nicht messbar	nicht messbar	260
415	31867	2023-01-11	00:00:00	ja	22425	Germersheim	ja	217.5	185	250	419	2023-01-11 00:00:00	2023-01-11 23:59:00	MP	100	24	14	84.32	7.99	71.3	11727	0	4	6.9	1355	nicht messbar
416	31868	2023-01-12	08:15:00	ja	22439	Mainz	ja	274	191	357	329	2023-01-11 00:00:00	2023-01-11 23:59:00	MP	1000	6	6	1051	7.8	nicht messbar	85581	nicht messbar	nicht messbar	6.4	427	170
417	31869	2023-01-11	08:00:00	ja	19985	Andernach	ja	98.5	77	120	155	2023-01-11 08:00:00	2023-01-12 08:00:00	MP	1000	18	12	1577	8.2	nicht messbar	14813	7	2	nicht messbar	nicht messbar	nicht messbar
418	31870	2023-01-11	00:00:00	ja	22459	Zweibrücken	ja	79.5	57	102	114	2023-02-11 00:00:00	2023-02-11 23:59:00	MP	1000	8	10.3	628	7.8	15.7	28298	1	7	nicht messbar	272	112
419	31873	2023-01-12	07:15:00	ja	20027	Bad Kreuznach	ja	172	96	248	208	2023-01-11 00:00:00	2023-01-11 23:59:00	MP	1000	3.5	13.5	0.96	8.12	23.6	24500	1	nicht messbar	8.5	641	155
420	31874	2023-01-11	00:00:00	ja	22431	Koblenz	ja	139	83	195	93.9	2023-01-11 00:00:00	2023-01-11 23:59:00	MP	1000	5	13.1	900	7.7	24.8	50984	2	4	9.6	569	161
421	31875	2023-01-12	08:00:00	ja	22438	Landau	ja	137	83	191	108	2023-01-11 08:00:00	2023-01-12 08:00:00	MP	1000	5	12.5	nicht messbar	7.7	26.3	40111	6	nicht messbar	7	401	nicht messbar
422	31877	2023-01-12	08:00:00	ja	22448	Trier	ja	75.5	43	108	67.4	2023-01-11 08:00:00	2023-01-12 08:00:00	MP	1000	5	nicht messbar	469	7.6	nicht messbar	44617	nicht messbar	nicht messbar	nicht messbar	nicht messbar	nicht messbar
423	31878	2023-01-12	00:00:00	ja	22430	Kaiserslautern	ja	231.5	144	319	232	2023-01-11 00:00:00	2023-01-11 23:59:00	MP	1000	5	12	598	7.56	12.59	100007	0	6	nicht messbar	165	47.98
424	31879	2023-01-11	00:00:00	ja	23128	Speyer	ja	240.5	133	348	95.1	2023-01-11 00:00:00	2023-01-11 23:59:00	MP	1000	5	14.6	1450	7.78	41	18630	nicht messbar	2	6.1	451	nicht messbar
425	31933	NA	NA	ja	22449	Worms	nein	173.5	116	231	92.8	NA	NA	NA	NA	NA	NA	NA	NA	NA	NA	NA	NA	NA	NA	NA
426	31934	2023-06-01	08:30:00	ja	22386	Pirmasens-Blümelstal	ja	84.5	78	91	109	2023-05-31 00:00:00	2023-05-31 23:59:00	MP	1000	12	14.3	1140	7.3	47	5300	0	0	nicht messbar	nicht messbar	nicht messbar
427	31935	2023-01-12	00:00:00	ja	22386	Pirmasens-Blümelstal	ja	72.5	53	92	91.5	2023-01-11 00:00:00	2023-01-12 00:00:00	MP	1000	5	10.5	483	7.21	nicht messbar	24340	8	nicht messbar	nicht messbar	nicht messbar	nicht messbar
428	31936	2023-01-12	00:00:00	ja	22387	Pirmasens-Felsalbe	ja	153	80	226	131	2023-01-11 00:00:00	2023-01-12 00:00:00	MP	2000	12	11	493	7.8	nicht messbar	11070	7	0	8	nicht messbar	nicht messbar
429	32014	2023-01-15	18:00:00	ja	25315	BASF Ludwigshafen	ja	15	6	24	186	2023-01-15 18:00:00	2023-01-16 18:00:00	MP	2000	20	19	nicht messbar	7	nicht messbar	297764.7	nicht messbar	0	nicht messbar	nicht messbar	290
430	32016	2023-01-17	00:00:00	ja	22430	Kaiserslautern	ja	89	45	133	222	2023-01-16 00:00:00	2023-01-16 23:59:00	MP	1000	5	11.4	646	7.65	9.82	110304	9	5	nicht messbar	194	56.47
431	32017	2023-01-16	00:00:00	ja	23128	Speyer	ja	245	144	346	278	2023-01-16 00:00:00	2023-01-16 23:59:00	MP	1000	5	14.1	1441	7.6	41	200002	nicht messbar	2	nicht messbar	472	nicht messbar
432	32046	2023-01-16	00:00:00	ja	22425	Germersheim	ja	163	100	226	103	2023-01-16 00:00:00	2023-01-16 23:59:00	MP	100	24	14	116.18	8.08	38.5	8996	2	2	3.2	519	nicht messbar
433	32047	2023-01-17	07:20:00	ja	22439	Mainz	ja	337.5	169	506	361	2023-01-16 00:00:00	2023-01-16 23:59:00	MP	1000	6	6	1153	7.8	nicht messbar	72320	nicht messbar	nicht messbar	4	520	153
434	32048	2023-01-17	07:00:00	ja	22447	Montabaur, GKA	ja	99	22	176	556	2023-01-16 00:00:00	2023-01-16 23:59:00	MP	1000	7	9.5	495	7.47	5.26	26240	15	6	nicht messbar	94	nicht messbar
435	32049	2023-01-16	00:00:00	ja	22459	Zweibrücken	ja	18	20	16	59.8	2023-01-16 00:00:00	2023-01-16 23:59:00	MP	1000	8	9.7	456	7.99	9.94	32530	6	nicht messbar	nicht messbar	106	66.4
436	32050	2023-01-16	08:00:00	ja	19985	Andernach	ja	94.5	45	144	61	2023-01-16 08:00:00	2023-01-17 08:00:00	MP	1000	18	12.1	1218	8	nicht messbar	18846	0	2	nicht messbar	nicht messbar	nicht messbar
437	32051	2023-01-17	08:00:00	ja	22448	Trier	ja	108	45	171	353	2023-01-16 08:00:00	2023-01-17 08:00:00	MP	1000	5	nicht messbar	479	7.6	nicht messbar	48160	nicht messbar	nicht messbar	nicht messbar	nicht messbar	nicht messbar
438	32052	2023-01-17	00:00:00	ja	20027	Bad Kreuznach	ja	61	26	96	96.2	2023-01-16 00:00:00	2023-01-17 00:00:00	MP	1000	3.5	11.2	0.62	7.94	10.1	59290	4	5	nicht messbar	215	61.5
439	32053	2023-01-16	00:00:00	ja	22431	Koblenz	ja	139	63	215	94.6	2023-01-16 00:00:00	2023-01-16 23:59:00	MP	1000	5	12.4	900	8.1	22.5	50652	12	1	5.8	519	140
440	32054	2023-01-17	08:00:00	ja	22438	Landau	ja	97.5	54	141	411	2023-01-16 08:00:00	2023-01-17 08:00:00	MP	1000	8	9.2	nicht messbar	7.6	16.4	39363	6	nicht messbar	4	194	nicht messbar
441	32055	2023-01-17	00:00:00	ja	22386	Pirmasens-Blümelstal	ja	97	39	155	429	2023-01-16 00:00:00	2023-01-17 00:00:00	MP	1000	nicht messbar	9.8	560	7.55	nicht messbar	25370	7	nicht messbar	nicht messbar	nicht messbar	nicht messbar
442	32056	2023-01-16	00:00:00	ja	22387	Pirmasens-Felsalbe	ja	117	53	181	212	2023-01-16 00:00:00	2023-01-17 00:00:00	MP	2000	5	10	429	7.8	nicht messbar	11110	7	0	0	nicht messbar	nicht messbar
443	32057	2023-01-11	00:00:00	ja	22449	Worms	ja	154.5	106	203	138	2023-01-11 08:00:00	2023-01-12 08:00:00	MP	1000	12	13.7	1275	7.8	38.2	29847	2	0	11	735	nicht messbar
444	32059	2023-01-17	18:00:00	ja	25315	BASF Ludwigshafen	ja	24.5	5	44	114	2023-01-17 18:00:00	2023-01-18 18:00:00	MP	2000	20	23	nicht messbar	7	nicht messbar	269990	nicht messbar	0	nicht messbar	nicht messbar	350
445	32060	2023-01-19	00:00:00	ja	22447	Montabaur, GKA	ja	79.5	26	133	171	2023-01-18 00:00:00	2023-01-18 23:59:00	MP	1000	7	9.4	545	7.46	7.82	22210	1	0	nicht messbar	165	nicht messbar
446	32061	2023-01-18	00:00:00	ja	23128	Speyer	ja	561.5	335	788	125	2023-01-18 00:00:00	2023-01-18 23:59:00	MP	1000	3	14.7	1603	7.64	66	11862	nicht messbar	0	nicht messbar	507	nicht messbar
447	32062	2023-01-18	00:00:00	ja	22459	Zweibrücken	ja	74.5	26	123	75	2023-01-18 00:00:00	2023-01-18 23:59:00	MP	1000	8	9.7	838	8.12	20.4	18099	2	nicht messbar	nicht messbar	264	75.15
448	32063	2023-01-19	08:00:00	ja	22448	Trier	ja	192.5	106	279	107	2023-01-18 08:00:00	2023-01-19 08:00:00	MP	1000	5	nicht messbar	793	7.5	nicht messbar	41562	nicht messbar	nicht messbar	nicht messbar	nicht messbar	nicht messbar
449	32064	2023-01-18	18:00:00	ja	19985	Andernach	ja	193	68	318	105	2023-01-18 18:00:00	2023-01-19 18:00:00	MP	1000	14	12.6	1881	7.9	nicht messbar	10167	0	0	nicht messbar	nicht messbar	nicht messbar
450	32065	2023-01-19	00:00:00	ja	22430	Kaiserslautern	ja	96.5	49	144	145	2023-01-18 00:00:00	2023-01-18 23:59:00	MP	1000	5	11.8	821	7.62	16.7	60194	0	0	nicht messbar	208	65.23
451	32066	2023-01-19	07:55:00	ja	22439	Mainz	ja	440.5	245	636	165	2023-01-18 00:00:00	2023-01-18 23:59:00	MP	1000	6	nicht messbar	1704	7.8	nicht messbar	45709	nicht messbar	nicht messbar	-0.6	804	240
452	32067	2023-01-18	00:00:00	ja	22431	Koblenz	ja	294	137	451	148	2023-01-18 00:00:00	2023-01-18 23:59:00	MP	1000	5	12.7	1000	8	23.5	40092	0	0	0.2	508	134
453	32068	2023-01-18	00:00:00	ja	22425	Germersheim	ja	697.5	427	968	517	2023-01-18 00:00:00	2023-01-18 23:59:00	MP	100	24	14.3	104.98	8	52	7554	1	1	-0.3	455	nicht messbar
454	32092	2023-01-19	00:00:00	ja	22386	Pirmasens-Blümelstal	ja	220	90	350	112	2023-01-18 00:00:00	2023-01-19 00:00:00	MP	1000	12	10.6	814	8.4	nicht messbar	13250	nicht messbar	0	nicht messbar	nicht messbar	nicht messbar
455	32093	2023-01-19	00:00:00	ja	22387	Pirmasens-Felsalbe	ja	242.5	82	403	713	2023-01-18 00:00:00	2023-01-19 00:00:00	MP	2000	5	10.4	633	8.8	17.8	6230	0	0	0	221	nicht messbar
456	32094	2023-01-16	00:00:00	ja	22449	Worms	ja	154.5	106	203	138	2023-01-16 08:00:00	2023-01-17 08:00:00	MP	1000	12	12.1	1071	8.1	29.9	35255	3	2	nicht messbar	551	nicht messbar
457	32095	2023-01-19	00:00:00	ja	22449	Worms	ja	294.5	178	411	57.7	2023-01-18 08:00:00	2023-01-19 08:00:00	MP	1000	12	13.1	1591	8	55.7	19955	0	0	nicht messbar	810	NA
458	32096	2023-01-19	00:00:00	ja	20027	Bad Kreuznach	ja	182	60	304	307	2023-01-18 00:00:00	2023-01-19 00:00:00	MP	1000	3.5	12.3	0.85	8.14	17	31250	nicht messbar	nicht messbar	1.2	380	111
459	32097	2023-01-19	08:00:00	ja	22438	Landau	ja	309	132	486	114	2023-01-18 08:00:00	2023-01-19 08:00:00	MP	1000	4	11.8	nicht messbar	8.1	16.1	15698	1	nicht messbar	-2	373	nicht messbar
460	32107	2023-01-24	08:00:00	ja	22448	Trier	ja	181.5	109	254	130	2023-01-23 08:00:00	2023-01-24 08:00:00	MP	1000	5	nicht messbar	687	7.6	nicht messbar	32349	nicht messbar	nicht messbar	nicht messbar	nicht messbar	nicht messbar
461	32108	2023-01-24	00:00:00	ja	20027	Bad Kreuznach	ja	328	153	503	1988	2023-01-23 00:00:00	2023-01-24 00:00:00	MP	1000	3.5	13	0.91	8.28	20.1	28790	nicht messbar	nicht messbar	2.2	402	92.1
462	32109	2023-01-23	00:00:00	ja	22425	Germersheim	ja	292	202	382	163	2023-01-23 00:00:00	2023-01-23 23:59:00	MP	100	24	13	90.78	7.93	32.2	8522	1	0	-0.9	404	nicht messbar
463	32110	2023-01-23	00:00:00	ja	22431	Koblenz	ja	272	151	393	280	2023-01-23 00:00:00	2023-01-23 23:59:00	MP	1000	5	13.1	1500	7.8	39.4	27312	0	0	3.3	1346	250
464	32112	2023-01-24	08:20:00	ja	22439	Mainz	ja	442.5	324	561	213	2023-01-23 00:00:00	2023-01-23 23:59:00	MP	1000	6	6	1292	7.7	nicht messbar	60518	nicht messbar	nicht messbar	1.5	678	212
465	32113	2023-01-24	00:00:00	ja	22447	Montabaur, GKA	nein	152	76	228	215	2023-01-23 00:00:00	2023-01-23 23:45:00	NA	1000	7	98	667	7.14	15.9	15490	0	1	2	38	NA
466	32114	2023-01-22	18:00:00	ja	25315	BASF Ludwigshafen	ja	27.5	17	38	310	2023-01-22 18:00:00	2023-01-23 18:00:00	MP	2000	20	22	nicht messbar	7	nicht messbar	312684	nicht messbar	0	nicht messbar	nicht messbar	280
467	32115	2023-01-24	08:00:00	ja	19985	Andernach	ja	110	50	170	82.7	2023-01-23 08:00:00	2023-01-24 08:00:00	MP	1000	12	12.3	1818	8.1	nicht messbar	11519	0	0	nicht messbar	nicht messbar	nicht messbar
468	32116	2023-01-24	00:00:00	ja	23128	Speyer	ja	277	167	387	151	2023-01-23 00:00:00	2023-01-24 00:00:00	MP	1000	4	13.1	1200	7.61	36.2	20112	nicht messbar	0	nicht messbar	402	nicht messbar
469	32117	2023-01-24	00:00:00	ja	22449	Worms	ja	242.5	146	339	672	2023-01-23 08:00:00	2023-01-24 08:00:00	MP	1000	12	11.8	1130	8	29.1	36660	0	0	nicht messbar	559	nicht messbar
470	32118	2023-01-24	08:07:00	ja	22430	Kaiserslautern	ja	273.5	181	366	619	2023-01-23 00:00:00	2023-01-23 23:59:00	MP	1000	5	11.7	751	7.59	22.5	65609	2	0	nicht messbar	298	75.71
471	32119	2023-01-24	00:00:00	ja	22386	Pirmasens-Blümelstal	ja	354.5	173	536	269	2023-01-23 00:00:00	2023-01-24 00:00:00	MP	1000	12	10.2	2000	7.8	nicht messbar	11730	nicht messbar	2	nicht messbar	nicht messbar	nicht messbar
472	32120	2023-01-24	00:00:00	ja	22387	Pirmasens-Felsalbe	ja	326	158	494	199	2023-01-23 00:00:00	2023-01-24 00:00:00	MP	2000	8	10.1	1013	8.9	nicht messbar	5420	2	1	2	nicht messbar	nicht messbar
473	32121	2023-01-23	00:00:00	ja	22459	Zweibrücken	ja	184.5	93	276	121	2023-01-23 00:00:00	2023-01-24 00:00:00	MP	1000	8	12.1	1081	7.95	19.5	17825	5	0	nicht messbar	425	180
474	32228	2023-01-25	00:00:00	ja	22425	Germersheim	ja	384	217	551	197	2023-01-25 00:00:00	2023-01-26 00:00:00	MP	100	24	13.6	110.78	8.06	79.8	5725	0	0	-0.3	604	nicht messbar
475	32229	2023-01-26	08:00:00	ja	22430	Kaiserslautern	ja	162.5	81	244	388	2023-01-25 00:00:00	2023-01-25 23:59:00	MP	1000	5	11.6	776	7.62	21.3	62489	0	0	nicht messbar	358	79.69
476	32230	2023-01-26	07:00:00	ja	22447	Montabaur, GKA	ja	111	47	175	149	2023-01-25 00:00:00	2023-01-25 23:59:00	MP	1000	7	9.5	633	7.19	16	14650	0	0	nicht messbar	426	nicht messbar
477	32232	2023-01-25	00:00:00	ja	23128	Speyer	ja	319.5	191	448	152	2023-01-25 00:00:00	2023-01-25 23:59:00	MP	1000	4	13.3	1624	7.65	48.5	15056	nicht messbar	0	nicht messbar	439	nicht messbar
478	32233	2023-01-26	00:00:00	ja	22386	Pirmasens-Blümelstal	ja	279	147	411	347	2023-01-25 00:00:00	2023-01-26 00:00:00	MP	1000	12	10.3	912	7.8	nicht messbar	10200	0	nicht messbar	nicht messbar	nicht messbar	nicht messbar
479	32234	2023-01-26	00:00:00	ja	22387	Pirmasens-Felsalbe	ja	177	84	270	43.4	2023-01-25 00:00:00	2023-01-26 00:00:00	MP	2000	7	10	836	8.6	nicht messbar	4870	0	0	-1	nicht messbar	nicht messbar
480	32235	2023-01-26	00:00:00	ja	22449	Worms	ja	290	195	385	292	2023-01-25 08:00:00	2023-01-26 08:00:00	MP	1000	12	12.3	1709	8.2	48.7	20565	0	0	nicht messbar	807	nicht messbar
481	32236	2023-01-25	00:00:00	ja	22459	Zweibrücken	ja	118	41	195	143	2023-01-25 00:00:00	2023-01-26 00:00:00	MP	1000	8	10.7	841	8.05	22.2	16641	0	0	nicht messbar	331	160
482	32237	2023-01-26	08:00:00	ja	22448	Trier	ja	189	85	293	221	2023-01-25 08:00:00	2023-01-26 08:00:00	MP	1000	5	nicht messbar	956	7.5	nicht messbar	25901	nicht messbar	nicht messbar	nicht messbar	nicht messbar	nicht messbar
483	32238	2023-01-25	00:00:00	ja	22431	Koblenz	ja	217.5	146	289	173	2023-01-25 00:00:00	2023-01-25 23:59:00	MP	1000	5	14	1600	7.3	39.2	24560	0	0	1.4	936	276
484	32239	2023-01-26	08:20:00	ja	22439	Mainz	ja	291.5	175	408	211	2023-01-25 00:00:00	2023-01-25 23:59:00	MP	1000	6	6	1612	7.8	nicht messbar	46566	nicht messbar	nicht messbar	0.5	717	222
485	32240	2023-01-26	08:00:00	ja	19985	Andernach	ja	183	65	301	188	2023-01-25 08:00:00	2023-01-26 08:00:00	MP	1000	13	12.3	2138	8.2	nicht messbar	9168	0	0	nicht messbar	nicht messbar	nicht messbar
486	32243	2023-01-26	00:00:00	ja	20027	Bad Kreuznach	ja	265.5	111	420	381	2023-01-25 00:00:00	2023-01-26 00:00:00	MP	1000	4.5	8	1.09	8.1	30.1	21500	0	0	nicht messbar	314	124
487	32244	2023-01-26	08:00:00	ja	22438	Landau	ja	218.5	89	348	156	2023-01-25 08:00:00	2023-01-26 08:00:00	MP	1000	5	12	nicht messbar	7.9	27.3	14539	nicht messbar	nicht messbar	2	468	nicht messbar
488	32245	2023-01-26	00:00:00	ja	25315	BASF Ludwigshafen	nein	6	3	9	181	NA	NA	NA	NA	NA	NA	NA	NA	NA	NA	NA	NA	NA	NA	NA
489	32322	2023-01-29	18:00:00	ja	25315	BASF Ludwigshafen	ja	13.5	27	0	1080	2023-01-29 18:00:00	2023-01-30 18:00:00	MP	2000	20	20	nicht messbar	7	nicht messbar	265000	nicht messbar	0	nicht messbar	nicht messbar	330
490	32323	2023-01-31	07:45:00	ja	22430	Kaiserslautern	ja	208.5	115	302	268	2023-01-30 00:00:00	2023-01-30 23:59:00	MP	1000	5	11.5	760	7.67	22.2	60390	0	0	nicht messbar	268	69.61
491	32324	2023-01-31	08:00:00	ja	22438	Landau	ja	307	187	427	236	2023-01-30 08:00:00	2023-01-31 08:00:00	MP	1000	4	11.3	nicht messbar	7.97	35.1	14197	0	0	3	610	nicht messbar
492	32325	2023-01-31	07:00:00	ja	22447	Montabaur, GKA	ja	176.5	120	233	246	2023-01-30 00:00:00	2023-01-30 23:59:00	MP	1000	7	9.6	730	7.52	17	13920	0	2	nicht messbar	279	nicht messbar
493	32326	2023-01-30	08:00:00	ja	19985	Andernach	ja	147	86	208	165	2023-01-30 08:00:00	2023-01-31 08:00:00	MP	1000	13	31.1	2042	8.2	nicht messbar	10794	0	2	nicht messbar	nicht messbar	nicht messbar
494	32327	2023-01-30	00:00:00	ja	23128	Speyer	ja	343.5	214	473	157	2023-01-30 00:00:00	2023-01-30 23:59:00	MP	1000	nicht messbar	13.7	1746	7.63	62	11652	0	0	-0.8	588	nicht messbar
495	32328	2023-01-30	00:00:00	ja	22459	Zweibrücken	ja	170.5	83	258	576	2023-01-30 00:00:00	2023-01-30 23:59:00	MP	1000	8	9.71	1368	7.72	23.6	16001	0	2	nicht messbar	556	211
496	32330	2023-01-31	08:00:00	ja	22448	Trier	ja	250	142	358	160	2023-01-30 08:00:00	2023-01-31 08:00:00	MP	1000	5	nicht messbar	1226	7.4	nicht messbar	25785	nicht messbar	nicht messbar	nicht messbar	nicht messbar	nicht messbar
497	32331	2023-01-30	00:00:00	ja	20027	Bad Kreuznach	ja	282	165	399	373	2023-01-30 00:00:00	2023-01-30 23:59:00	MP	1000	4.5	12.9	1.09	8.09	35.4	18450	0	0	nicht messbar	659	140
498	32332	2023-01-30	00:00:00	ja	22425	Germersheim	ja	540	332	748	94.7	2023-01-30 00:00:00	2023-01-30 23:59:00	MP	100	24	13.6	130.87	8.08	54.8	5393	0	0	-0.8	644	nicht messbar
499	32333	2023-01-30	00:00:00	ja	22431	Koblenz	ja	226	203	249	164	2023-01-30 00:00:00	2023-01-30 23:59:00	MP	1000	5	12.9	1000	7.5	46.8	24172	0	0	5	710	195
500	32334	2023-01-31	00:00:00	ja	22439	Mainz	ja	317.5	232	403	241	2023-01-30 00:00:00	2023-01-30 23:59:00	MP	1000	6	6	1851	7.9	nicht messbar	44390	nicht messbar	nicht messbar	3.2	707	234
501	32335	2023-01-30	00:00:00	ja	22449	Worms	ja	317	247	387	305	2023-01-30 08:00:00	2023-01-31 08:00:00	MP	1000	12	12.5	1683	8.1	55.6	20682	0	0	2	925	nicht messbar
502	32336	2023-01-31	00:00:00	ja	22386	Pirmasens-Blümelstal	nein	227.5	144	311	397	2023-01-30 00:00:00	2023-01-31 00:00:00	NA	1000	12	9.7	1175	7.8	nicht messbar	9540	nicht messbar	0	nicht messbar	nicht messbar	nicht messbar
503	32337	2023-01-31	00:00:00	ja	22387	Pirmasens-Felsalbe	ja	264.5	197	332	282	2023-01-30 00:00:00	2023-01-31 00:00:00	MP	2000	10	9.7	705	8.8	nicht messbar	4440	0	0	0	nicht messbar	nicht messbar
504	32347	2023-01-31	18:00:00	ja	25315	BASF Ludwigshafen	ja	32.5	11	54	184	2023-01-31 18:00:00	2023-02-01 18:00:00	MP	2000	20	22	nicht messbar	7	nicht messbar	270357	nicht messbar	0	nicht messbar	nicht messbar	310
505	32349	2023-02-02	08:10:00	ja	22430	Kaiserslautern	ja	202	87	317	473	2023-02-02 00:00:00	2023-02-02 23:59:00	MP	1000	5	11.6	784	7.69	18.86	67076	0	0	nicht messbar	135	40.98
506	32350	2023-02-01	00:00:00	ja	22459	Zweibrücken	ja	141	64	218	113	2023-02-01 00:00:00	2023-02-01 23:59:00	MP	1000	8	9.47	775	7.96	22.9	17389	2	1	nicht messbar	416	174
507	32352	2023-02-01	00:00:00	ja	22431	Koblenz	ja	293	198	388	198	2023-02-01 00:00:00	2023-02-01 23:59:00	MP	1000	5	12.7	1300	8	35.4	33380	3	1	6.9	779	192
508	32353	2023-02-02	07:30:00	ja	22439	Mainz	ja	619.5	539	700	369	2023-02-01 00:00:00	2023-02-01 23:59:00	MP	1000	6	6	1292	7.8	nicht messbar	82125	nicht messbar	nicht messbar	5.2	597	201
509	32354	2023-02-02	00:00:00	ja	22386	Pirmasens-Blümelstal	ja	169.5	89	250	194	2023-02-01 00:00:00	2023-02-02 00:00:00	MP	1000	12	8.5	923	7.9	nicht messbar	20670	2	nicht messbar	nicht messbar	nicht messbar	nicht messbar
510	32355	2023-02-02	08:00:00	ja	19985	Andernach	ja	223	105	341	86.8	2023-02-01 08:00:00	2023-02-02 08:00:00	MP	1000	10	11.3	1908	8.2	nicht messbar	11679	3	2	nicht messbar	nicht messbar	nicht messbar
511	32356	2023-02-01	00:00:00	ja	23128	Speyer	ja	495	239	751	148	2023-02-01 00:00:00	2023-02-01 23:59:00	MP	1000	3	13.8	1838	7.63	83	12200	nicht messbar	0	nicht messbar	639	nicht messbar
512	32357	2023-02-01	00:00:00	ja	22425	Germersheim	ja	832.5	475	1190	106	2023-02-01 00:00:00	2023-02-01 23:59:00	MP	100	24	13.5	111.78	8.04	52.8	6086	0	0	3.7	595	nicht messbar
513	32358	2023-02-02	00:00:00	ja	22387	Pirmasens-Felsalbe	ja	398	190	606	362	2023-02-01 00:00:00	2023-02-02 00:00:00	MP	2000	9	9.5	694	8.9	nicht messbar	7530	0	0	4	nicht messbar	nicht messbar
514	32368	2023-02-02	08:00:00	ja	22449	Worms	ja	462	243	681	142	2023-02-01 08:00:00	2023-02-02 08:00:00	MP	1000	12	12.4	1401	7.9	39.6	29631	3	0	nicht messbar	870	nicht messbar
515	32369	2023-02-02	08:00:00	ja	22448	Trier	ja	270	174	366	211	2023-02-01 08:00:00	2023-02-02 08:00:00	MP	1000	5	nicht messbar	1086	7.4	nicht messbar	27361	nicht messbar	nicht messbar	nicht messbar	nicht messbar	nicht messbar
516	32370	2023-02-01	00:00:00	ja	20027	Bad Kreuznach	ja	543.5	276	811	518	2023-02-01 00:00:00	2023-02-01 23:59:00	MP	1000	4.5	13.5	1.06	7.72	29.5	23020	0	0	nicht messbar	642	134
517	32371	2023-02-02	08:00:00	ja	22438	Landau	ja	427	262	592	210	2023-02-01 08:00:00	2023-02-02 08:00:00	MP	1000	5	11.3	nicht messbar	8.2	41.4	14690	1	0	7	652	nicht messbar
518	32372	2023-02-02	07:00:00	ja	22447	Montabaur, GKA	ja	166.5	71	262	1233	2023-02-01 00:00:00	2023-02-01 23:59:00	MP	1000	7	8.9	705	7.67	8.76	16940	5	3	nicht messbar	187	nicht messbar
519	32425	2023-02-07	08:00:00	ja	22430	Kaiserslautern	ja	102	36	168	238	2023-02-06 00:00:00	2023-02-06 23:59:00	MP	1000	5	11.4	747	7.67	20.96	54490	3	0	nicht messbar	174	53.9
520	32426	2023-02-06	00:00:00	ja	22387	Pirmasens-Felsalbe	ja	323	113	533	1392	2023-02-06 00:00:00	2023-02-06 23:59:00	MP	2000	8	9.5	662	8.7	nicht messbar	4780	0	0	-2	nicht messbar	nicht messbar
521	32427	2023-02-06	00:00:00	ja	22459	Zweibrücken	ja	109	46	172	153	2023-02-06 00:00:00	2023-02-06 23:59:00	MP	1000	8	9.82	1025	7.62	23.6	14531	2	1	nicht messbar	443	182
522	32428	2023-02-06	00:00:00	ja	22386	Pirmasens-Blümelstal	ja	91	24	158	188	2023-02-06 00:00:00	2023-02-06 23:59:00	MP	1000	12	10.1	940	7.9	nicht messbar	10350	3	1	nicht messbar	nicht messbar	nicht messbar
523	32429	2023-02-06	00:00:00	ja	22449	Worms	ja	515.5	345	686	311	2023-02-06 08:00:00	2023-02-07 08:00:00	MP	1000	12	12.4	1739	7.8	46.8	20771	0	0	0.7	988	nicht messbar
524	32430	2023-02-07	08:00:00	ja	22448	Trier	ja	288.5	140	437	192	2023-02-06 08:00:00	2023-02-07 08:00:00	MP	1000	5	nicht messbar	1100	7.3	nicht messbar	21891	nicht messbar	nicht messbar	nicht messbar	nicht messbar	nicht messbar
525	32431	2023-02-07	07:30:00	ja	20027	Bad Kreuznach	ja	328	119	537	715	2023-02-06 00:00:00	2023-02-06 23:59:00	MP	1000	3.5	13.1	0.98	7.81	25.4	27820	3	nicht messbar	-1.8	496	127
526	32432	2023-02-06	00:00:00	ja	22425	Germersheim	ja	287	172	402	404	2023-02-06 00:00:00	2023-02-06 23:59:00	MP	100	24	11.9	103.48	7.98	35.4	10948	7	0	1.5	414	nicht messbar
527	32433	2023-02-06	00:00:00	ja	22431	Koblenz	ja	128.5	114	143	192	2023-02-06 00:00:00	2023-02-06 23:59:00	MP	1000	5	13.4	1600	7.9	37.9	24648	4	0	3.9	732	199
528	32434	2023-02-07	08:00:00	ja	22438	Landau	ja	334.5	111	558	334	2023-02-06 08:00:00	2023-02-07 08:00:00	MP	1000	5	11.1	nicht messbar	8	40.5	12114	nicht messbar	nicht messbar	-2	1550	nicht messbar
529	32435	2023-02-07	08:15:00	ja	22439	Mainz	ja	348.5	174	523	376	2023-02-06 00:00:00	2023-02-06 23:59:00	MP	1000	6	6	1595	7.9	nicht messbar	40474	nicht messbar	nicht messbar	3.7	693	202
530	32436	2023-02-07	07:00:00	ja	22447	Montabaur, GKA	ja	98	44	152	748	2023-02-06 00:00:00	2023-02-06 23:59:00	MP	1000	7	9.4	585	7.61	11.7	16850	5	0	nicht messbar	230	nicht messbar
531	32437	2023-02-05	18:00:00	ja	25315	BASF Ludwigshafen	ja	7.5	0	15	349	2023-02-05 18:00:00	2023-02-06 18:00:00	MP	2000	20	22	nicht messbar	7	nicht messbar	275300	nicht messbar	0	nicht messbar	nicht messbar	320
532	32438	2023-02-06	00:00:00	ja	23128	Speyer	ja	367.5	188	547	185	2023-02-06 00:00:00	2023-02-06 23:59:00	MP	1000	4	12.6	1381	7.65	44	1381	nicht messbar	0	nicht messbar	430	nicht messbar
533	32439	2023-02-07	00:00:00	ja	19985	Andernach	ja	108.5	44	173	77.5	2023-02-06 08:00:00	2023-02-07 08:00:00	MP	1000	7	12.2	nicht messbar	nicht messbar	nicht messbar	9393	4	0	nicht messbar	nicht messbar	nicht messbar
534	32466	2023-02-08	00:00:00	ja	22425	Germersheim	ja	640	650	630	386	2023-02-08 00:00:00	2023-02-08 23:59:00	MP	100	24	13.2	123.47	8.24	54.1	5094	0	0	-1.9	586	nicht messbar
535	32467	2023-02-09	07:00:00	ja	22447	Montabaur, GKA	ja	128.5	83	174	187	2023-02-08 00:00:00	2023-02-08 23:59:00	MP	1000	7	8.8	788	7.68	11.8	15540	0	0	nicht messbar	189	nicht messbar
536	32468	2023-02-07	18:00:00	ja	25315	BASF Ludwigshafen	ja	8.5	9	8	163	2023-02-07 18:00:00	2023-02-08 18:00:00	MP	2000	20	20	nicht messbar	7	nicht messbar	254880	nicht messbar	0	nicht messbar	nicht messbar	380
537	32470	2023-02-09	07:55:00	ja	22430	Kaiserslautern	ja	267	224	310	274	2023-02-08 00:00:00	2023-02-08 23:59:00	MP	1000	5	11.3	751	7.66	28.8	50981	0	0	nicht messbar	275	83.79
538	32471	2023-02-08	00:00:00	ja	22386	Pirmasens-Blümelstal	ja	376.5	272	481	172	2023-02-08 00:00:00	2023-02-08 23:59:00	MP	1000	12	10.3	1000	8.1	nicht messbar	7300	0	0	-0.5	nicht messbar	nicht messbar
539	32472	2023-02-09	00:00:00	ja	22387	Pirmasens-Felsalbe	ja	368	276	460	146	2023-02-08 00:00:00	2023-02-08 23:59:00	MP	2000	7	9.2	807	8.1	nicht messbar	3760	0	0	-6	nicht messbar	nicht messbar
540	32473	2023-02-09	08:00:00	ja	19985	Andernach	ja	420.5	305	536	294	2023-02-08 08:00:00	2023-02-09 08:00:00	MP	1000	7	11.7	1987	8.2	nicht messbar	9241	0	0	nicht messbar	nicht messbar	nicht messbar
541	32474	2023-02-08	00:00:00	ja	22449	Worms	ja	588	493	683	303	2023-02-08 08:00:00	2023-02-09 08:00:00	MP	1000	12	12	1907	8	59.5	19462	0	0	-3.3	921	nicht messbar
542	32475	2023-02-09	08:00:00	ja	22448	Trier	ja	416	280	552	187	2023-02-08 08:00:00	2023-02-09 08:00:00	MP	1000	5	nicht messbar	1151	7.4	nicht messbar	20901	nicht messbar	nicht messbar	nicht messbar	nicht messbar	nicht messbar
543	32476	2023-02-08	00:00:00	ja	22431	Koblenz	ja	438.5	405	472	251	2023-02-08 00:00:00	2023-02-08 23:59:00	MP	1000	5	13.3	1500	7.8	39.4	24228	0	0	0.8	758	214
544	32477	2023-02-09	08:15:00	ja	22439	Mainz	ja	790.5	561	1020	378	2023-02-08 00:00:00	2023-02-08 23:59:00	MP	1000	6	6	1930	7.8	nicht messbar	43366	nicht messbar	nicht messbar	nicht messbar	820	217
545	32478	2023-02-08	00:00:00	ja	23128	Speyer	ja	520	399	641	187	2023-02-08 00:00:00	2023-02-08 23:59:00	MP	1000	2	13.4	2169	7.73	73	11196	nicht messbar	0	nicht messbar	610	nicht messbar
546	32479	2023-02-09	07:30:00	ja	20027	Bad Kreuznach	ja	1061.5	703	1420	470	2023-02-08 00:00:00	2023-02-08 23:59:00	MP	1000	3.5	12.2	1.14	7.92	32.7	18080	nicht messbar	nicht messbar	-7	721	184
547	32480	2023-02-09	08:00:00	ja	22438	Landau	ja	1169	808	1530	740	2023-02-08 08:00:00	2023-02-09 08:00:00	MP	1000	5	11.1	nicht messbar	8.1	65.7	12584	nicht messbar	nicht messbar	-4.5	657	nicht messbar
548	32481	2023-02-08	00:00:00	ja	22459	Zweibrücken	ja	518	370	666	291	2023-02-08 00:00:00	2023-02-08 23:59:00	MP	1000	8	9.96	1053	7.93	33.3	11580	0	0	nicht messbar	564	236
549	32601	2023-02-12	18:00:00	ja	25315	BASF Ludwigshafen	nein	56.5	0	113	382	2023-02-12 18:00:00	2023-02-13 18:00:00	MP	2000	20	20	nicht messbar	7	NA	256600	NA	NA	NA	NA	370
550	32602	2023-02-13	00:00:00	ja	23128	Speyer	nein	1374.5	969	1780	694	2023-02-13 00:00:00	2023-02-13 23:45:00	MP	1000	3	13.8	2328	7.66	87	11479	NA	NA	NA	1216	NA
551	32603	2023-02-13	00:00:00	ja	22459	Zweibrücken	nein	791	492	1090	846	2023-02-13 00:00:00	2023-02-13 23:45:00	MP	1000	7.5	10.21	695	7.69	NA	11034	NA	NA	NA	574	233
552	32604	2023-02-14	08:00:00	ja	22439	Mainz	nein	1285	1020	1550	1137	2023-02-13 00:00:00	2023-02-13 23:45:00	MP	1000	6	6	1594	7.8	NA	42918	NA	NA	4.4	875	269
553	32605	2023-02-13	00:00:00	ja	22386	Pirmasens-Blümelstal	nein	846	662	1030	495	2023-02-13 00:00:00	2023-02-13 23:45:00	MP	1000	10	10.5	900	7.9	39.3	6128	NA	NA	3.2	760	204
554	32606	2023-02-14	00:00:00	ja	22387	Pirmasens-Felsalbe	ja	1845	1460	2230	2497	2023-02-14 00:00:00	2023-02-14 23:45:00	MP	1000	7	9	908	7.5	NA	3230	0	0	-1	NA	NA
555	32645	2023-02-13	00:00:00	ja	20027	Bad Kreuznach	ja	1434	868	2000	2060	2023-02-13 00:00:00	2023-02-13 23:59:00	MP	1000	4.5	13.4	0.97	8.08	36.7	17560	0	0	nicht messbar	516	150
556	32646	2023-02-13	00:00:00	ja	22431	Koblenz	ja	1120	1050	1190	479	2023-02-13 00:00:00	2023-02-13 23:59:00	MP	1000	5	13.2	1500	8	48	22644	0	0	8.5	694	209
557	32647	2023-02-14	08:00:00	ja	22448	Trier	ja	1178.5	827	1530	617	2023-02-13 08:00:00	2023-02-14 08:00:00	MP	1000	5	nicht messbar	1098	7.5	nicht messbar	20515	nicht messbar	nicht messbar	nicht messbar	nicht messbar	nicht messbar
558	32648	2023-02-13	00:00:00	ja	22425	Germersheim	ja	1186.5	903	1470	341	2023-02-13 00:00:00	2023-02-13 23:59:00	MP	100	24	13.5	109.88	8.24	59	5436	0	0	3.4	591	nicht messbar
559	32649	2023-02-14	07:00:00	ja	22447	Montabaur, GKA	ja	523.5	313	734	1003	2023-02-13 00:00:00	2023-02-13 23:59:00	MP	1000	7	9	918	7.67	20.3	12160	0	0	nicht messbar	341	nicht messbar
560	32672	2023-02-14	18:00:00	ja	25315	BASF Ludwigshafen	ja	90.5	0	181	2071	2023-02-14 18:00:00	2023-02-15 18:00:00	MP	2000	20	20	nicht messbar	7	nicht messbar	263520	nicht messbar	0	nicht messbar	nicht messbar	310
561	32673	2023-02-16	07:45:00	ja	22430	Kaiserslautern	ja	394.5	290	499	131	2023-02-15 00:00:00	2023-02-15 23:59:00	MP	1000	5	11.4	732	7.66	24.4	50236	0	0	nicht messbar	416	108.05
562	32674	2023-02-16	00:00:00	ja	22438	Landau	ja	1595	1180	2010	1042	2023-02-15 08:00:00	2023-02-16 08:00:00	MP	1000	5	11.5	nicht messbar	8.23	50	12162	nicht messbar	nicht messbar	0	754	nicht messbar
563	32675	2023-02-14	00:00:00	ja	22438	Landau	ja	1391.5	873	1910	575	2023-02-13 08:00:00	2023-02-14 08:00:00	MP	1000	5	11.8	nicht messbar	8.6	47.7	11876	nicht messbar	nicht messbar	10	631	nicht messbar
564	32676	2023-02-14	00:00:00	ja	19985	Andernach	ja	546	414	678	341	2023-02-13 08:00:00	2023-02-14 08:00:00	MP	1000	5	12.2	1720	7.5	nicht messbar	9151	0	0	nicht messbar	nicht messbar	nicht messbar
565	32677	2023-02-16	00:00:00	ja	19985	Andernach	ja	267	243	291	170	2023-02-15 08:00:00	2023-02-16 08:00:00	MP	1000	4	12.3	2043	8.2	nicht messbar	9425	0	0	nicht messbar	nicht messbar	nicht messbar
566	32678	2023-02-15	00:00:00	ja	23128	Speyer	ja	1670	1320	2020	625	2023-02-15 00:00:00	2023-02-15 23:59:00	MP	1000	2	13.5	2204	7.7	78	11746	nicht messbar	0	nicht messbar	643	nicht messbar
567	32681	2023-02-14	00:00:00	ja	22449	Worms	nein	700.5	475	926	277	2023-02-13 08:00:00	2023-02-14 08:00:00	NA	1000	12	12.4	1880	8.2	47.3	20619	0	0	nicht messbar	566	nicht messbar
568	32682	2023-02-16	00:00:00	ja	22449	Worms	ja	1430	1040	1820	373	2023-02-15 08:00:00	2023-02-16 08:00:00	MP	1000	12	12.4	1266	7.8	62.5	20088	0	0	nicht messbar	918	nicht messbar
569	32683	2023-02-15	00:00:00	ja	20027	Bad Kreuznach	ja	1429	998	1860	1703	2023-02-15 00:00:00	2023-02-15 23:59:00	MP	1000	4.5	13	1.17	8.2	22.1	18360	0	0	nicht messbar	636	122
570	32684	2023-02-15	00:00:00	ja	22386	Pirmasens-Blümelstal	ja	1340	1220	1460	1081	2023-02-15 00:00:00	2023-02-15 23:59:00	MP	1000	10	10.6	1200	7.9	42.1	5968	0	0	2.8	646	171
571	32685	2023-02-16	00:00:00	ja	22387	Pirmasens-Felsalbe	ja	1815	1170	2460	772	2023-02-16 00:00:00	2023-02-16 23:59:00	MP	1000	6	8.2	792	8.2	nicht messbar	3040	0	0	2	nicht messbar	nicht messbar
572	32686	2023-02-15	00:00:00	ja	22459	Zweibrücken	ja	374.5	239	510	142	2023-02-15 00:00:00	2023-02-15 23:59:00	MP	1000	6	10.2	1377	7.76	37.1	10599	0	0	nicht messbar	851	235
573	32687	2023-02-15	08:00:00	ja	22448	Trier	ja	563	481	645	356	2023-02-15 08:00:00	2023-02-16 08:00:00	MP	1000	5	nicht messbar	1119	7.3	nicht messbar	20506	nicht messbar	nicht messbar	nicht messbar	nicht messbar	nicht messbar
574	32688	2023-02-15	00:00:00	ja	22425	Germersheim	ja	328.5	403	254	79.7	2023-02-15 00:00:00	2023-02-15 23:59:00	MP	100	24	14.4	110.98	8.02	81.5	5351	0	0	-0.1	586	nicht messbar
575	32689	2023-02-15	00:00:00	ja	22431	Koblenz	ja	634	654	614	380	2023-02-15 00:00:00	2023-02-15 23:59:00	MP	1000	5	13.3	1400	8	45.2	23896	0	0	4.1	806	198
576	32690	2023-02-16	08:00:00	ja	22439	Mainz	ja	1815	1360	2270	690	2023-02-15 00:00:00	2023-02-15 23:59:00	MP	1000	6	6	1975	7.8	nicht messbar	43379	nicht messbar	nicht messbar	2.3	846	306
577	32853	2023-02-16	08:00:00	ja	22447	Montabaur, GKA	ja	157.5	124	191	149	2023-02-15 00:00:00	2023-02-15 23:59:00	MP	1000	7	9.5	861	7.6	21.5	11130	0	0	nicht messbar	316	nicht messbar
578	32854	2023-02-14	08:12:00	ja	22430	Kaiserslautern	ja	902	764	1040	2036	2023-02-13 00:00:00	2023-02-13 23:59:00	MP	1000	5	11.6	734	7.7	25.3	49093	0	0	nicht messbar	385	104.58
579	32876	2023-02-21	08:00:00	ja	22448	Trier	ja	639.5	563	716	198	2023-02-20 08:00:00	2023-02-21 08:00:00	MP	1000	5	nicht messbar	1045	7.5	nicht messbar	17670	nicht messbar	nicht messbar	nicht messbar	nicht messbar	nicht messbar
580	32877	2023-02-20	00:00:00	ja	20027	Bad Kreuznach	ja	835.5	541	1130	269	2023-02-20 00:00:00	2023-02-21 00:00:00	MP	1000	3.5	13.3	1.06	8.19	38.6	16500	nicht messbar	nicht messbar	3.5	656	157
581	32878	2023-02-20	00:00:00	ja	22425	Germersheim	ja	658	662	654	227	2023-02-20 00:00:00	2023-02-20 23:59:00	MP	100	24	13.7	106.38	8.24	63.5	4795	0	0	8.3	594	nicht messbar
582	32879	2023-02-21	08:23:00	ja	22430	Kaiserslautern	ja	571	502	640	860	2023-02-20 00:00:00	2023-02-20 23:59:00	MP	1000	5	11.8	840	7.7	26.49	49025	0	0	nicht messbar	340	94.52
583	32880	2023-02-20	00:00:00	ja	22431	Koblenz	ja	573.5	463	684	228	2023-02-20 00:00:00	2023-02-20 23:59:00	MP	1000	5	13	1300	7.5	40.8	22108	4	0	8.7	686	166
584	32881	2023-02-20	00:00:00	ja	22438	Landau	ja	699	532	866	283	2023-02-20 08:00:00	2023-02-21 08:00:00	MP	1000	10	11.8	nicht messbar	7.9	51	11179	2	nicht messbar	nicht messbar	843	nicht messbar
585	32882	2023-02-21	08:15:00	ja	22439	Mainz	ja	1140	1110	1170	412	2023-02-20 00:00:00	2023-02-20 23:59:00	MP	1000	6	6	1924	7.8	nicht messbar	41203	nicht messbar	nicht messbar	7.2	852	266
586	32883	2023-02-21	07:00:00	ja	22447	Montabaur, GKA	ja	186.5	100	273	147	2023-02-20 00:00:00	2023-02-20 23:59:00	MP	1000	7	9.9	829	7.61	14.6	14660	5	0	nicht messbar	22.2	nicht messbar
587	32884	2023-02-20	00:00:00	ja	22386	Pirmasens-Blümelstal	ja	482	473	491	298	2023-02-20 00:00:00	2023-02-20 23:59:00	MP	1000	12	10.9	1300	8.2	40.8	6096	2	0	5.9	689	195
588	32885	2023-02-19	18:00:00	ja	25315	BASF Ludwigshafen	ja	12	2	22	39.3	2023-02-19 18:00:00	2023-02-20 18:00:00	MP	2000	20	24	nicht messbar	7	nicht messbar	260613	nicht messbar	0	nicht messbar	nicht messbar	280
589	32886	2023-02-21	00:00:00	ja	22387	Pirmasens-Felsalbe	ja	926	572	1280	291	2023-02-21 00:00:00	2023-02-21 23:59:00	MP	1000	6	9.7	915	8	nicht messbar	3150	0	0	3	nicht messbar	nicht messbar
590	32887	2023-02-21	00:00:00	ja	19985	Andernach	ja	619	430	808	179	2023-02-20 08:00:00	2023-02-21 08:00:00	MP	1000	11	12.2	1949	8.2	nicht messbar	8780	1	0	nicht messbar	nicht messbar	nicht messbar
591	32888	2023-02-20	00:00:00	ja	23128	Speyer	nein	647.5	458	837	145	2023-02-20 00:00:00	2023-02-20 23:59:00	NA	1000	2	14.1	1940	7.66	59	10970	0	0	7.5	678	nicht messbar
592	32889	2023-02-20	00:00:00	ja	22459	Zweibrücken	ja	456	291	621	170	2023-02-20 00:00:00	2023-02-20 23:59:00	MP	1000	6	10.63	1304	7.83	37.4	10214	0	0	nicht messbar	527	221
593	32904	2023-02-21	08:00:00	ja	22449	Worms	ja	578.5	504	653	309	2023-02-20 08:00:00	2023-02-21 08:00:00	MP	1000	12	12.9	1633	7.76	60.3	19374	0	0	nicht messbar	996	nicht messbar
594	32917	2023-02-23	08:00:00	ja	22438	Landau	ja	648	632	664	450	2023-02-22 08:00:00	2023-02-23 08:00:00	MP	1000	5	12	nicht messbar	8.1	48.8	11447	0	0	8	523	39.6
595	32918	2023-02-21	18:00:00	ja	25315	BASF Ludwigshafen	ja	70	50	90	1153	2023-02-21 18:00:00	2023-02-22 18:00:00	MP	2000	20	24	nicht messbar	7	nicht messbar	262029	nicht messbar	0	nicht messbar	nicht messbar	310
596	32919	2023-02-23	00:00:00	ja	22449	Worms	ja	462.5	413	512	154	2023-02-22 08:00:00	2023-02-23 08:00:00	MP	1000	12	12.6	1655	7.9	61.1	23851	0	1	11.3	1095	nicht messbar
597	32962	2023-02-23	07:00:00	ja	22447	Montabaur, GKA	ja	274.5	217	332	448	2023-02-22 00:00:00	2023-02-22 23:59:00	MP	1000	4	10	853	7.7	15.5	13250	0	0	nicht messbar	310	nicht messbar
598	32963	2023-02-23	08:00:00	ja	19985	Andernach	ja	413.5	326	501	252	2023-02-22 08:00:00	2023-02-23 08:00:00	MP	1000	11	12.8	1564	8.2	nicht messbar	16419	1	2	nicht messbar	nicht messbar	nicht messbar
599	32973	2023-02-23	08:00:00	ja	22448	Trier	ja	554.5	532	577	372	2023-02-22 08:00:00	2023-02-23 08:00:00	MP	1000	5	nicht messbar	973	7.3	nicht messbar	20472	nicht messbar	nicht messbar	nicht messbar	nicht messbar	nicht messbar
600	32974	2023-02-23	07:40:00	ja	20027	Bad Kreuznach	ja	974.5	649	1300	510	2023-02-22 00:00:00	2023-02-22 23:59:00	MP	1000	3.5	13.5	1.08	8.3	40.3	17330	nicht messbar	nicht messbar	8	831	228
601	32975	2023-02-23	08:02:00	ja	22430	Kaiserslautern	ja	448.5	370	527	1787	2023-02-22 00:00:00	2023-02-22 23:59:00	MP	1000	5	11.9	687	7.75	25.3	50426	0	0	nicht messbar	458	103.26
602	32976	2023-02-22	00:00:00	ja	22431	Koblenz	ja	569.5	526	613	228	2023-02-22 00:00:00	2023-02-22 23:59:00	MP	1000	5	13.1	1400	8.1	47.2	23348	0	1	7.4	817	204
603	32977	2023-02-23	07:30:00	ja	22439	Mainz	ja	803	586	1020	808	2023-02-22 00:00:00	2023-02-22 23:59:00	MP	1000	6	6	2050	7.7	nicht messbar	43123	nicht messbar	nicht messbar	4.8	916	300
604	32978	2023-02-22	00:00:00	ja	22386	Pirmasens-Blümelstal	ja	271.5	243	300	141	2023-02-22 00:00:00	2023-02-22 23:59:00	MP	1000	12	10.5	1130	7.9	41.1	6110	0	0	6.6	661	nicht messbar
605	32979	2023-02-23	00:00:00	ja	22387	Pirmasens-Felsalbe	ja	1760	1340	2180	755	2023-02-22 00:00:00	2023-02-22 23:59:00	MP	1000	6	10.1	814	7.9	nicht messbar	3090	0	0	7	nicht messbar	nicht messbar
606	32980	2023-02-22	00:00:00	ja	23128	Speyer	ja	600.5	499	702	228	2023-02-22 00:00:00	2023-02-22 23:59:00	MP	1000	2.5	14.3	2166	7.73	78	10992	0	0	6.7	636	nicht messbar
607	32981	2023-02-23	00:00:00	ja	22459	Zweibrücken	ja	1125	1160	1090	546	2023-02-22 00:00:00	2023-02-22 23:59:00	MP	1000	11	10.5	1197	7.79	46.5	10426	0	1	nicht messbar	536	231
608	33177	2023-02-23	00:00:00	ja	22425	Germersheim	ja	613.5	521	706	676	2023-02-22 00:00:00	2023-02-23 00:00:00	MP	100	24	14.2	81.98	8.05	86.3	5393	0	0	7.3	677	nicht messbar
609	33338	2023-02-28	07:51:00	ja	22430	Kaiserslautern	ja	421	355	487	708	2023-02-27 00:00:00	2023-02-27 23:59:00	MP	1000	5	11.4	871	7.45	26.6	47638	0	0	3.5	379	118.56
610	33339	2023-02-28	07:00:00	ja	22447	Montabaur, GKA	ja	328	220	436	328	2023-02-27 00:00:00	2023-02-27 23:59:00	MP	1000	4	9	824	7.83	19.9	11950	2	1	nicht messbar	283	nicht messbar
611	33340	2023-02-28	08:00:00	ja	19985	Andernach	ja	543.5	411	676	288	2023-02-27 08:00:00	2023-02-28 08:00:00	MP	1000	8	11.3	2031	8.1	nicht messbar	9201	0	0	nicht messbar	nicht messbar	nicht messbar
612	33341	2023-02-27	23:59:00	ja	22425	Germersheim	ja	427	315	539	190	2023-02-27 00:00:00	2023-02-27 23:59:00	MP	100	24	13	54.19	8.1	46.2	6480	0	0	-0.7	539	nicht messbar
613	33342	2023-02-27	23:59:00	ja	22431	Koblenz	ja	505.5	526	485	374	2023-02-27 00:00:00	2023-02-27 23:59:00	MP	1000	5	12.9	1500	7.8	48.6	23796	0	0	1.8	696	179
614	33343	2023-02-27	23:59:00	ja	23128	Speyer	ja	625	512	738	171	2023-02-27 00:00:00	2023-02-27 23:59:00	MP	1000	2.5	13.9	2180	7.71	82	10626	nicht messbar	0	nicht messbar	651	nicht messbar
615	33344	2023-02-28	08:00:00	ja	22449	Worms	ja	612.5	564	661	175	2023-02-27 08:00:00	2023-02-28 08:00:00	MP	1000	12	12.4	1985	7.8	64	21065	0	0	nicht messbar	908	nicht messbar
616	33345	2023-02-27	23:59:00	ja	22459	Zweibrücken	ja	235.5	194	277	133	2023-02-27 00:00:00	2023-02-27 23:59:00	MP	1000	6	10.03	1072	7.76	nicht messbar	9732	0	0	nicht messbar	667	246
617	33346	2023-02-28	07:05:00	ja	22439	Mainz	ja	771	589	953	1987	2023-02-27 00:00:00	2023-02-27 23:59:00	MP	1000	6	6	1828	7.7	nicht messbar	42061	nicht messbar	0	1.1	861	273
618	33347	2023-02-27	23:59:00	ja	22386	Pirmasens-Blümelstal	ja	278.5	303	254	394	2023-02-27 00:00:00	2023-02-27 23:59:00	MP	1000	12	9.7	957	8	46	5590	0	0	nicht messbar	1086	nicht messbar
619	33348	2023-02-28	00:00:00	ja	22387	Pirmasens-Felsalbe	ja	1064	798	1330	605	2023-02-27 00:00:00	2023-02-28 00:00:00	MP	1000	6	9.2	770	6.4	nicht messbar	3070	nicht messbar	nicht messbar	-5	nicht messbar	nicht messbar
620	33349	2023-02-28	08:00:00	ja	22438	Landau	ja	567.5	496	639	310	2023-02-27 08:00:00	2023-02-28 08:00:00	MP	1000	10	11.3	nicht messbar	7.9	51.2	10909	0	0	-1	748	nicht messbar
621	33351	2023-02-28	08:00:00	ja	22448	Trier	ja	594.5	477	712	239	2023-02-27 08:00:00	2023-02-28 08:00:00	MP	1000	5	nicht messbar	1207	7.4	nicht messbar	19281	nicht messbar	nicht messbar	nicht messbar	nicht messbar	nicht messbar
622	33353	2023-02-26	18:00:00	ja	25315	BASF Ludwigshafen	ja	25.5	12	39	161	2023-02-26 18:00:00	2023-02-27 18:00:00	MP	2000	20	22	nicht messbar	7	nicht messbar	2565608	nicht messbar	0	nicht messbar	nicht messbar	330
623	33379	2023-03-01	00:00:00	ja	22425	Germersheim	ja	664	447	881	342	2023-03-01 00:00:00	2023-03-01 23:59:00	MP	100	24	16.4	90.78	8.15	44.2	6976	0	0	0.7	485	nicht messbar
624	33380	2023-03-02	08:00:00	ja	22448	Trier	ja	1793.5	937	2650	760	2023-03-01 08:00:00	2023-03-02 08:00:00	MP	1000	5	nicht messbar	1161	7.3	nicht messbar	18556	nicht messbar	nicht messbar	nicht messbar	nicht messbar	nicht messbar
625	33381	2023-03-02	07:00:00	ja	22447	Montabaur, GKA	ja	1230	670	1790	724	2023-03-01 00:00:00	2023-03-01 23:59:00	MP	1000	3.5	9	960	7.86	22.1	10910	0	0	nicht messbar	461	nicht messbar
626	33382	2023-02-28	18:00:00	ja	25315	BASF Ludwigshafen	ja	62	25	99	521	2023-02-28 18:00:00	2023-03-01 18:00:00	MP	2000	20	22	nicht messbar	7	nicht messbar	253152	nicht messbar	0	nicht messbar	nicht messbar	500
627	33383	2023-03-02	08:00:00	ja	19985	Andernach	ja	1200	1200	1200	1091	2023-03-01 08:00:00	2023-03-02 08:00:00	MP	1000	7	11.9	2145	8.1	nicht messbar	8983	0	0	nicht messbar	nicht messbar	nicht messbar
628	33384	2023-03-02	08:00:00	ja	22449	Worms	ja	988	706	1270	305	2023-03-01 08:00:00	2023-03-02 08:00:00	MP	1000	12	11.8	1629	7.86	64.2	20250	0	0	nicht messbar	959	nicht messbar
629	33385	2023-03-02	00:00:00	ja	32373	Neustadt	ja	1381	952	1810	476	2023-03-01 00:00:00	2023-03-01 23:59:00	MP	1000	8	8.6	1214	6.72	60.2	8318	0	0	2.8	811	nicht messbar
630	33386	2023-03-02	08:15:00	ja	22430	Kaiserslautern	ja	1101.5	613	1590	532	2023-03-01 00:00:00	2023-03-01 23:59:00	MP	1000	5	11.5	773	7.52	6.58	46919	0	0	nicht messbar	708	178.36
631	33387	2023-03-01	00:00:00	ja	22431	Koblenz	ja	1410	1060	1760	671	2023-03-01 00:00:00	2023-03-01 23:59:00	MP	1000	5	12.7	1600	8.2	48.8	23548	0	0	3	820	213
632	33388	2023-03-02	08:00:00	ja	22439	Mainz	ja	1555	1070	2040	610	2023-03-01 00:00:00	2023-03-01 23:59:00	MP	1000	6	6	1767	7.8	nicht messbar	42355	nicht messbar	nicht messbar	2.9	789	243
633	33389	2023-03-02	08:00:00	ja	22386	Pirmasens-Blümelstal	ja	849	678	1020	485	2023-03-01 00:00:00	2023-03-01 23:59:00	MP	1000	12	9.9	500	8	48.4	5350	0	0	nicht messbar	nicht messbar	nicht messbar
634	33390	2023-03-02	00:00:00	ja	22387	Pirmasens-Felsalbe	ja	236	142	330	344	2023-03-01 00:00:00	2023-03-01 23:59:00	MP	1000	6	8.3	727	7.2	nicht messbar	3000	nicht messbar	nicht messbar	-4	nicht messbar	nicht messbar
635	33391	2023-03-01	00:00:00	ja	23128	Speyer	ja	1150.5	911	1390	401	2023-03-01 00:00:00	2023-03-01 23:59:00	MP	1000	2.5	13.9	2125	7.73	81	11056	0	0	2.9	616	nicht messbar
636	33392	2023-03-01	00:00:00	ja	22459	Zweibrücken	ja	1313.5	827	1800	870	2023-03-01 00:00:00	2023-03-01 23:59:00	MP	1000	5.5	9.92	1167	7.54	41.9	9527	0	0	nicht messbar	633	242
637	33455	2023-03-03	00:00:00	ja	20027	Bad Kreuznach	ja	1780	1190	2370	612	2023-03-02 00:00:00	2023-03-02 23:59:00	MP	1000	4.5	12.4	1.08	7.9	36.1	15996	0	0	NA	425	172
638	33456	2023-03-02	08:00:00	ja	22438	Landau	ja	1455	1120	1790	564	2023-03-01 08:00:00	2023-03-02 08:00:00	MP	1000	5	11.1	nicht messbar	8	54.5	10764	0	0	-1	870	nicht messbar
639	33538	2023-03-06	23:59:00	ja	22425	Germersheim	ja	365.5	168	563	151	2023-03-06 00:00:00	2023-03-06 23:59:00	MP	100	24	15.8	111.28	7.82	37.1	6874	0	0	2.8	588	nicht messbar
640	33540	2023-03-07	07:00:00	ja	22447	Montabaur, GKA	ja	312.5	103	522	214	2023-03-06 00:00:00	2023-03-06 23:59:00	MP	1000	5	8.5	730	7.39	19.8	11350	2	1	NA	339	nicht messbar
641	33541	2023-03-06	18:00:00	ja	25315	BASF Ludwigshafen	ja	0.5	0	1	3.14	2023-03-05 18:00:00	2023-03-06 18:00:00	MP	2000	20	22	nicht messbar	7	nicht messbar	254880	nicht messbar	0	nicht messbar	nicht messbar	320
642	33543	2023-03-06	23:59:00	ja	23128	Speyer	ja	659.5	457	862	197	2023-03-06 00:00:00	2023-03-06 23:59:00	MP	1000	2.5	14	1880	7.5	72	10737	nicht messbar	0	nicht messbar	602	nicht messbar
643	33544	2023-03-07	08:00:00	ja	19985	Andernach	ja	448.5	274	623	327	2023-03-06 08:00:00	2023-03-07 08:00:00	MP	1000	7	11.7	2048	8.2	nicht messbar	9557	0	0	NA	nicht messbar	nicht messbar
644	33546	2023-03-06	23:59:00	ja	22459	Zweibrücken	ja	666.5	334	999	249	2023-03-06 00:00:00	2023-03-06 23:59:00	MP	1000	6	9.97	1267	7.72	40	11035	0	1	NA	771	264
645	33550	2023-03-06	23:59:00	ja	22431	Koblenz	ja	459	310	608	218	2023-03-06 00:00:00	2023-03-06 23:59:00	MP	1000	5	13.1	1700	8.1	46.9	25516	0	1	4.5	952	246
646	33558	2023-03-07	07:00:00	ja	22439	Mainz	nein	513	437	589	162	2023-03-06 00:00:00	2023-03-06 23:59:00	MP	1000	6	6	1804	7.9	nicht messbar	41715	nicht messbar	NA	4	962	242
647	33559	2023-03-07	00:01:00	ja	22430	Kaiserslautern	ja	346.5	173	520	194	2023-03-06 00:00:00	2023-03-06 23:59:00	MP	1000	5	11.7	765	7.55	25.17	49580	0	0	NA	319	86.85
648	33560	2023-03-07	08:00:00	ja	22449	Worms	ja	530	331	729	105	2023-03-06 08:00:00	2023-03-07 08:00:00	MP	1000	12	12.7	1905	7.8	63.9	21849	0	0	NA	1054	nicht messbar
649	33561	2023-03-06	23:59:00	ja	32373	Neustadt	ja	610.5	335	886	133	2023-03-06 00:00:00	2023-03-06 23:59:00	MP	1000	8	9	1199	7.59	62.2	9546	0	0	3.7	1058	nicht messbar
650	33562	2023-03-07	08:00:00	ja	22448	Trier	ja	954.5	559	1350	396	2023-03-06 08:00:00	2023-03-07 08:00:00	MP	1000	5	nicht messbar	1250	7.6	nicht messbar	nicht messbar	nicht messbar	nicht messbar	nicht messbar	nicht messbar	nicht messbar
651	33563	2023-03-07	07:20:00	ja	20027	Bad Kreuznach	ja	591	285	897	184	2023-03-06 00:00:00	2023-03-07 00:00:00	MP	1000	9	13.3	1.04	8.02	46.7	16500	nicht messbar	nicht messbar	4.8	700	176
652	33564	2023-03-07	08:00:00	ja	22387	Pirmasens-Felsalbe	ja	934.5	379	1490	314	2023-03-06 00:00:00	2023-03-06 23:59:00	MP	1000	7	10	853	8.3	nicht messbar	3350	nicht messbar	nicht messbar	3	nicht messbar	nicht messbar
653	33565	2023-03-07	08:00:00	ja	22386	Pirmasens-Blümelstal	ja	255.5	231	280	375	2023-03-06 00:00:00	2023-03-06 23:59:00	MP	1000	12	9.7	1249	7.9	nicht messbar	7030	0	0	nicht messbar	nicht messbar	nicht messbar
654	33618	2023-03-09	08:00:00	ja	22386	Pirmasens-Blümelstal	ja	597	427	767	144	2023-03-08 00:00:00	2023-03-08 23:59:00	MP	1000	12	8.3	751	7.5	nicht messbar	19250	nicht messbar	31	nicht messbar	nicht messbar	nicht messbar
655	33619	2023-03-09	07:45:00	ja	22387	Pirmasens-Felsalbe	ja	813	636	990	205	2023-03-08 00:00:00	2023-03-08 23:59:00	MP	1000	12	8.8	491	7.8	nicht messbar	9450	19	4	8	nicht messbar	nicht messbar
656	33620	2023-03-09	08:00:00	ja	22448	Trier	ja	99	46	152	108	2023-03-08 08:00:00	2023-03-09 08:00:00	MP	1000	5	nicht messbar	559	7.4	nicht messbar	nicht messbar	nicht messbar	nicht messbar	nicht messbar	nicht messbar	nicht messbar
657	33621	2023-03-09	08:49:00	ja	22430	Kaiserslautern	ja	203	149	257	124	2023-03-08 00:00:00	2023-03-08 23:59:00	MP	1000	5	9.2	265	7.28	2.57	112777	20	0	8	818	10.15
658	33622	2023-03-09	08:00:00	ja	22438	Landau	ja	448.5	324	573	225	2023-03-08 08:00:00	2023-03-09 08:00:00	MP	1000	10	9.7	nicht messbar	7.3	52.8	39305	16	nicht messbar	9	593	nicht messbar
659	33623	2023-03-09	08:10:00	ja	22439	Mainz	ja	992.5	715	1270	148	2023-03-08 00:00:00	2023-03-08 23:59:00	MP	1000	6	6	1050	7.7	nicht messbar	103117	nicht messbar	nicht messbar	3.6	520	162
660	33624	2023-03-09	08:00:00	ja	19985	Andernach	ja	428	282	574	215	2023-03-08 08:00:00	2023-03-09 08:00:00	MP	1000	17	9.4	812	8.1	nicht messbar	40606	9	10	NA	nicht messbar	nicht messbar
661	33625	2023-03-09	08:00:00	ja	22449	Worms	ja	451.5	358	545	143	2023-03-08 08:00:00	2023-03-09 08:00:00	MP	1000	12	9.8	521	7.8	22.6	59533	9	6	nicht messbar	678	nicht messbar
662	33626	2023-03-08	00:00:00	ja	22459	Zweibrücken	ja	568	424	712	88.6	2023-03-08 00:00:00	2023-03-08 23:59:00	MP	1000	14	8.1	603	7.83	13.2	29515	1	37	NA	427	139
663	33627	2023-03-08	00:00:00	ja	22425	Germersheim	ja	999.5	619	1380	99.9	2023-03-08 00:00:00	2023-03-08 23:59:00	MP	100	24	13.6	90.28	7.99	24.2	13142	0	11	5	240	nicht messbar
664	33628	2023-03-09	07:00:00	ja	22447	Montabaur, GKA	ja	274.5	199	350	213	2023-03-08 00:00:00	2023-03-08 23:59:00	MP	1000	10	7	1345	7.61	8.47	21500	4	23	NA	162	nicht messbar
665	33629	2023-03-08	18:00:00	ja	25315	BASF Ludwigshafen	ja	106.5	57	156	184	2023-03-07 18:00:00	2023-03-08 18:00:00	MP	2000	20	22	nicht messbar	7	nicht messbar	351933	nicht messbar	nicht messbar	nicht messbar	nicht messbar	240
666	33630	2023-03-08	00:00:00	ja	23128	Speyer	ja	743	456	1030	116	2023-03-08 00:00:00	2023-03-08 23:59:00	MP	1000	6	12.3	1162	7.53	31	23940	nicht messbar	16	nicht messbar	567	nicht messbar
667	33631	2023-03-08	00:00:00	ja	32373	Neustadt	ja	823.5	652	995	127	2023-03-08 00:00:00	2023-03-08 23:59:00	MP	1000	10	8.2	651	6.8	29.7	25782	0	17	6.5	632	nicht messbar
668	33648	2023-03-08	00:00:00	ja	20027	Bad Kreuznach	ja	845	520	1170	156	2023-03-08 00:00:00	2023-03-08 23:59:00	MP	1000	4.5	7.8	0.2	7.88	26.7	39680	0	8	NA	393	190
669	34044	2023-03-14	08:00:00	ja	22448	Trier	nein	43	19	67	225	2023-03-13 08:00:00	2023-03-14 08:00:00	MP	1000	5	NA	298	7.75	nicht messbar	37297	nicht messbar	nicht messbar	nicht messbar	nicht messbar	nicht messbar
670	34045	2023-03-14	07:20:00	ja	20027	Bad Kreuznach	ja	179.5	94	265	111	2023-03-13 00:00:00	2023-03-13 23:59:00	MP	1000	4.5	11.1	0.67	7.9	26.9	38660	28	nicht messbar	NA	225	122
671	34046	2023-03-13	00:00:00	ja	22431	Koblenz	ja	235	188	282	115	2023-03-13 00:00:00	2023-03-13 23:59:00	MP	1000	5	13.4	1400	8	38.4	27452	0	0	14	870	215
672	34047	2023-03-13	00:00:00	ja	22438	Landau	ja	245	120	370	179	2023-03-13 08:00:00	2023-03-14 08:00:00	MP	1000	1	11.5	nicht messbar	7.9	18.4	29776	1	10	NA	412	nicht messbar
673	34048	2023-03-14	07:10:00	ja	22439	Mainz	nein	148	107	189	111	2023-03-13 00:00:00	2023-03-13 23:59:00	MP	1000	6	6	1355	7.8	nicht messbar	70374	nicht messbar	NA	9.4	668	204
674	34049	2023-03-14	07:00:00	ja	22447	Montabaur, GKA	ja	48	18	78	153	2023-03-13 00:00:00	2023-03-13 23:59:00	MP	1000	9.5	8.5	629	7.58	7.51	24240	1	3	NA	88.2	nicht messbar
675	34050	2023-03-13	18:00:00	ja	25315	BASF Ludwigshafen	ja	2.5	0	5	26.7	2023-03-12 18:00:00	2023-03-13 18:00:00	MP	2000	20	22	nicht messbar	7	nicht messbar	323222	nicht messbar	0	nicht messbar	nicht messbar	320
676	34051	2023-03-13	00:00:00	ja	19985	Andernach	ja	390	299	481	178	2023-03-13 08:00:00	2023-03-14 08:00:00	MP	1000	13	12.4	2118	8.1	nicht messbar	8519	0	0	NA	nicht messbar	nicht messbar
677	34052	2023-03-14	00:00:00	ja	22449	Worms	ja	104.5	72	137	73.1	2023-03-13 08:00:00	2023-03-14 08:00:00	MP	1000	12	11.1	894	7.9	27.4	50695	8	0	NA	690	nicht messbar
678	34053	2023-03-13	00:00:00	ja	22425	Germersheim	ja	233.5	149	318	121	2023-03-13 00:00:00	2023-03-13 23:59:00	MP	100	24	14.7	98.65	7.98	35.9	8668	0	8	11.7	400	nicht messbar
679	34054	2023-03-14	08:00:00	ja	22430	Kaiserslautern	ja	83	49	117	234	2023-03-13 00:00:00	2023-03-13 23:59:00	MP	1000	5	10.2	461	7.32	10.69	90409	1	17	NA	184	47.05
680	34055	2023-03-14	08:15:00	ja	22386	Pirmasens-Blümelstal	ja	124	48	200	97.6	2023-03-13 00:00:00	2023-03-13 23:59:00	MP	1000	12	10	690	7.8	nicht messbar	20140	nicht messbar	14	nicht messbar	nicht messbar	nicht messbar
681	34056	2023-03-14	07:45:00	ja	22387	Pirmasens-Felsalbe	ja	318.5	183	454	300	2023-03-13 00:00:00	2023-03-13 23:59:00	MP	1000	12	9.7	383	7.9	nicht messbar	8640	17	0	8	nicht messbar	nicht messbar
682	34057	2023-03-13	00:00:00	ja	32373	Neustadt	ja	338.5	292	385	147	2023-03-13 00:00:00	2023-03-13 23:59:00	MP	1000	10	7.9	935	7.51	52.5	17616	0	11	13.6	625	nicht messbar
683	34058	2023-03-13	00:00:00	ja	22459	Zweibrücken	ja	91.5	57	126	69.8	2023-03-13 00:00:00	2023-03-13 23:59:00	MP	1000	13.5	9.92	555	8.16	12.8	25983	1	15	NA	308	127
684	34073	2023-03-16	08:00:00	ja	22438	Landau	ja	1248.5	827	1670	905	2023-03-15 08:00:00	2023-03-16 08:00:00	MP	1000	5	11.1	nicht messbar	8	22.9	14240	3	nicht messbar	2	269	33.9
685	34075	2023-03-16	07:30:00	ja	20027	Bad Kreuznach	ja	612	194	1030	964	2023-03-15 00:00:00	2023-03-15 23:59:00	MP	1000	3.5	12.4	0.93	7.92	18.7	31630	1	nicht messbar	1.8	478	155
686	34076	2023-03-15	00:00:00	ja	22425	Germersheim	ja	829.5	684	975	761	2023-03-15 00:00:00	2023-03-15 23:59:00	MP	100	24	13.6	93.78	8.06	27.6	13907	3	0	2.6	1054	nicht messbar
687	34077	2023-03-16	00:00:00	ja	22430	Kaiserslautern	ja	461.5	295	628	556	2023-03-15 00:00:00	2023-03-15 23:59:00	MP	1000	5	11.1	675	7.99	16.9	69042	3	1	NA	323	82.34
688	34078	2023-03-16	07:00:00	ja	22447	Montabaur, GKA	ja	163	96	230	780	2023-03-15 00:00:00	2023-03-15 23:59:00	MP	1000	9.7	8	921	7.53	5.71	25560	10	1	NA	117	nicht messbar
689	34079	2023-03-16	00:00:00	ja	22386	Pirmasens-Blümelstal	ja	342	191	493	548	2023-03-15 00:00:00	2023-03-15 23:59:00	MP	1000	12	9.5	840	7.9	nicht messbar	20710	nicht messbar	0	2.3	nicht messbar	nicht messbar
690	34080	2023-03-16	08:00:00	ja	22387	Pirmasens-Felsalbe	ja	840	420	1260	667	2023-03-15 00:00:00	2023-03-15 23:59:00	MP	1000	8	9.4	680	7.7	nicht messbar	7810	1	0	-1.5	nicht messbar	nicht messbar
691	34081	2023-03-15	00:00:00	ja	23128	Speyer	ja	988.5	667	1310	595	2023-03-15 00:00:00	2023-03-15 23:59:00	MP	1000	4	13.2	1132	7.77	41	17693	nicht messbar	1	nicht messbar	395	nicht messbar
692	34082	2023-03-16	00:00:00	ja	19985	Andernach	ja	221	132	310	1094	2023-03-15 08:00:00	2023-03-16 08:00:00	MP	1000	10	8.6	1320	8.2	nicht messbar	19212	7	1	NA	nicht messbar	nicht messbar
693	34083	2023-03-15	00:00:00	ja	22459	Zweibrücken	ja	315.5	219	412	561	2023-03-15 00:00:00	2023-03-15 23:59:00	MP	1000	14.5	9.3	776	7.77	17.5	23247	6	0	NA	278	122
694	34084	2023-03-16	08:00:00	ja	22448	Trier	nein	548.5	425	672	403	2023-03-15 08:00:00	2023-03-16 08:00:00	MP	1000	5	NA	822	7.6	nicht messbar	44173	nicht messbar	nicht messbar	nicht messbar	nicht messbar	nicht messbar
695	34085	2023-03-15	00:00:00	ja	22431	Koblenz	ja	429	330	528	232	2023-03-15 00:00:00	2023-03-15 23:59:00	MP	1000	5	11.4	1000	8.1	20.9	62016	9	3	3.8	724	173
696	34086	2023-03-16	08:00:00	ja	22439	Mainz	nein	944.5	639	1250	472	2023-03-15 00:00:00	2023-03-15 23:59:00	MP	1000	6	6	1879	7.9	nicht messbar	44224	nicht messbar	NA	2.4	734	223
697	34087	2023-03-16	00:00:00	ja	22449	Worms	ja	648	568	728	315	2023-03-15 08:00:00	2023-03-16 08:00:00	MP	1000	12	12.2	1682	8.1	47.8	21716	1	0	NA	948	nicht messbar
698	34097	2023-03-15	00:00:00	ja	25315	BASF Ludwigshafen	ja	48.5	12	85	130	2023-03-14 18:00:00	2023-03-15 18:00:00	MP	2000	20	22	nicht messbar	7	nicht messbar	276037	nicht messbar	0	nicht messbar	nicht messbar	330
699	34098	2023-03-15	00:00:00	ja	32373	Neustadt	ja	840	670	1010	778	2023-03-15 00:00:00	2023-03-15 23:59:00	MP	1000	10	12	701	8.14	29	14774	1	1	3.4	285	nicht messbar
700	34146	2023-03-21	00:00:00	ja	22439	Mainz	nein	209	99	319	25.7	2023-03-21 00:00:00	NA	NA	NA	NA	NA	NA	NA	NA	NA	NA	NA	NA	NA	NA
701	34148	NA	NA	ja	20027	Bad Kreuznach	nein	192.5	43	342	64.2	NA	NA	NA	NA	NA	NA	NA	NA	NA	NA	NA	NA	NA	NA	NA
702	34149	2023-03-20	00:00:00	ja	22425	Germersheim	ja	560.5	366	755	85.8	2023-03-20 00:00:00	2023-03-20 23:59:00	MP	100	24	15.1	118.17	7.52	61.1	6716	0	0	10.3	531	nicht messbar
703	34150	2023-03-21	00:00:00	ja	22431	Koblenz	ja	350.5	180	521	58.8	2023-03-20 00:00:00	2023-03-20 23:59:00	MP	1000	5	13	1100	8.2	39.8	27008	4	0	10.5	637	215
704	34151	2023-03-21	07:00:00	ja	22447	Montabaur, GKA	ja	41	7	75	29.9	2023-03-20 00:00:00	2023-03-20 23:59:00	MP	1000	7	9	635	7.68	10.9	18950	3	0	NA	170	nicht messbar
705	34152	2023-03-21	00:00:00	ja	19985	Andernach	ja	144.5	77	212	27.4	2023-03-20 00:00:00	2023-03-20 23:59:00	MP	1000	10	12.7	2042	8.1	nicht messbar	9390	1	0	NA	nicht messbar	nicht messbar
706	34153	2023-03-21	00:00:00	ja	23128	Speyer	ja	491.5	284	699	64.1	2023-03-20 00:00:00	2023-03-20 23:59:00	MP	1000	2	14.9	2045	7.82	60	11052	nicht messbar	0	nicht messbar	655	nicht messbar
707	34154	NA	NA	ja	22449	Worms	nein	117	68	166	10.3	NA	NA	NA	NA	NA	NA	NA	NA	NA	NA	NA	NA	NA	NA	NA
708	34155	2023-03-21	00:00:00	ja	32373	Neustadt	ja	381	289	473	64.5	2023-03-20 00:00:00	2023-03-20 23:59:00	MP	1000	8	8.9	1212	7.88	57.6	9210	0	0	10.9	836	nicht messbar
709	34156	2023-03-21	08:00:00	ja	22448	Trier	nein	195	80	310	37.1	2023-03-20 08:00:00	2023-03-21 08:00:00	MP	1000	5	NA	1064	7.48	nicht messbar	26064	nicht messbar	nicht messbar	nicht messbar	nicht messbar	nicht messbar
710	34157	2023-03-21	00:00:00	ja	22430	Kaiserslautern	ja	146	74	218	118	2023-03-20 00:00:00	2023-03-20 23:59:00	MP	1000	5	12.1	800	7.66	21.4	52351	0	0	NA	299	82.4
711	34158	2023-03-20	00:00:00	ja	22438	Landau	ja	438.5	210	667	56.1	2023-03-20 08:00:00	2023-03-21 08:00:00	MP	1000	1	13.7	nicht messbar	7.7	24.7	11853	0	0	10	564	170
712	34159	2023-03-21	08:00:00	ja	22386	Pirmasens-Blümelstal	ja	289.5	152	427	42.2	2023-03-20 00:00:00	2023-03-20 23:59:00	MP	1000	12	10.6	889	7.8	nicht messbar	8410	nicht messbar	0	nicht messbar	nicht messbar	nicht messbar
713	34160	2023-03-21	07:45:00	ja	22387	Pirmasens-Felsalbe	ja	631.5	331	932	100	2023-03-20 00:00:00	2023-03-20 23:59:00	MP	1000	7	9.9	713	8	nicht messbar	4080	0	0	3	nicht messbar	nicht messbar
714	34161	2023-03-19	18:00:00	ja	25315	BASF Ludwigshafen	ja	1	0	2	0.943	2023-03-19 18:00:00	2023-03-20 18:00:00	MP	2000	20	24	nicht messbar	7	nicht messbar	280092	nicht messbar	0	nicht messbar	nicht messbar	320
715	34162	2023-03-20	00:00:00	ja	22459	Zweibrücken	ja	301.5	82	521	50.5	2023-03-20 00:00:00	2023-03-20 23:59:00	MP	1000	8	10.4	981	7.87	24.5	13382	1	0	NA	554	223
716	34306	2023-03-22	18:00:00	ja	25315	BASF Ludwigshafen	ja	58.5	26	91	89.9	2023-03-21 18:00:00	2023-03-22 18:00:00	MP	2000	20	23	nicht messbar	7	nicht messbar	252288	nicht messbar	0	nicht messbar	nicht messbar	280
717	34307	2023-03-22	00:00:00	ja	22425	Germersheim	ja	1001.5	793	1210	375	2023-03-22 00:00:00	2023-03-22 23:59:00	MP	100	24	14.9	114.68	8.07	57.6	7547	0	0	12.7	334	nicht messbar
718	34308	2023-03-23	08:10:00	ja	22430	Kaiserslautern	nein	543.5	396	691	1107	2023-03-22 00:00:00	2023-03-22 23:59:00	MP	1000	5	12.1	711	7.23	22.77	NA	NA	NA	NA	327	87.74
719	34309	2023-03-23	07:00:00	ja	22447	Montabaur, GKA	ja	245	207	283	563	2023-03-22 00:00:00	2023-03-22 23:59:00	MP	1000	7	9.5	801	7.64	9.98	19720	4	0	NA	216	nicht messbar
720	34310	2023-03-23	07:50:00	ja	22386	Pirmasens-Blümelstal	ja	707.5	611	804	509	2023-03-22 00:00:00	2023-03-22 23:59:00	MP	1000	12	11.3	1100	7.8	35	7152	0	0	7.6	632	nicht messbar
721	34311	2023-03-23	08:00:00	ja	22387	Pirmasens-Felsalbe	ja	1005	710	1300	490	2023-03-23 00:00:00	2023-03-23 23:59:00	MP	1000	7	10.8	7.96	8.3	nicht messbar	3840	0	0	11	nicht messbar	nicht messbar
722	34312	2023-03-22	00:00:00	ja	23128	Speyer	ja	1116	862	1370	893	2023-03-22 00:00:00	2023-03-22 23:59:00	MP	1000	2	15.2	2080	7.47	71	11189	nicht messbar	0	nicht messbar	616	nicht messbar
723	34313	2023-03-23	00:00:00	ja	22449	Worms	ja	532.5	500	565	72.8	2023-03-22 08:00:00	2023-03-23 08:00:00	MP	1000	12	13.4	1643	8	59.2	19326	0	0	NA	825	nicht messbar
724	34314	2023-03-23	08:00:00	ja	22448	Trier	nein	559	599	519	645	2023-03-22 08:00:00	2023-03-23 08:00:00	MP	1000	5	NA	963	7.6	nicht messbar	23989	nicht messbar	nicht messbar	nicht messbar	nicht messbar	nicht messbar
725	34315	2023-03-23	07:30:00	ja	20027	Bad Kreuznach	ja	692	520	864	558	2023-03-22 00:00:00	2023-03-22 23:59:00	MP	1000	3.5	13.5	1.01	8.27	35.2	18480	nicht messbar	nicht messbar	13.6	965	273
726	34316	2023-03-22	00:00:00	ja	22431	Koblenz	ja	547	501	593	380	2023-03-22 00:00:00	2023-03-22 23:59:00	MP	1000	5	13.4	1400	8.1	39	26964	5	0	11.8	577	156
727	34317	2023-03-23	08:00:00	ja	22439	Mainz	nein	393	339	447	230	2023-03-23 00:00:00	2023-03-23 23:59:00	MP	1000	6	6	1760	7.7	nicht messbar	44134	nicht messbar	NA	10.8	812	236
728	34318	2023-03-23	08:00:00	ja	19985	Andernach	ja	1061	702	1420	752	2023-03-22 08:00:00	2023-03-23 08:00:00	MP	1000	9	12.5	1923	8.1	nicht messbar	8950	6	0	NA	nicht messbar	nicht messbar
729	34319	2023-03-22	00:00:00	ja	22459	Zweibrücken	ja	308	240	376	192	2023-03-22 00:00:00	2023-03-22 23:59:00	MP	1000	8	10.6	992	7.92	29.3	12909	0	0	NA	458	192
730	34338	2023-03-23	08:00:00	ja	22438	Landau	nein	557.5	386	729	303	2023-03-22 08:00:00	2023-03-23 08:00:00	MP	1000	8	12.5	nicht messbar	7.8	52.7	NA	NA	NA	NA	486	nicht messbar
731	34417	2023-03-28	08:00:00	ja	22438	Landau	ja	701	443	959	228	2023-03-27 08:00:00	2023-03-28 08:00:00	MP	1000	6	11.8	nicht messbar	7.9	47.8	20031	7	nicht messbar	2	670	nicht messbar
732	34418	2023-03-27	18:00:00	ja	25315	BASF Ludwigshafen	ja	43.5	17	70	239	2023-03-26 18:00:00	2023-03-27 18:00:00	MP	2000	20	23	nicht messbar	7	nicht messbar	250560	nicht messbar	0	nicht messbar	nicht messbar	205
733	34419	2023-03-28	08:00:00	ja	22387	Pirmasens-Felsalbe	ja	708.5	435	982	541	2023-03-27 00:00:00	2023-03-27 23:59:00	MP	1000	11	10	684	8	nicht messbar	7130	0	0	-3	nicht messbar	nicht messbar
734	34420	2023-03-27	00:00:00	ja	23128	Speyer	ja	441	282	600	223	2023-03-27 00:00:00	2023-03-27 23:59:00	MP	1000	5	13.9	1134	7.53	36.5	22117	nicht messbar	0	nicht messbar	372	nicht messbar
735	34421	2023-03-27	00:00:00	ja	22459	Zweibrücken	ja	191	124	258	145	2023-03-27 00:00:00	2023-03-27 23:59:00	MP	1000	10.5	10.2	872	8.48	19.1	17941	6	0	NA	840	149
736	34429	2023-03-28	08:00:00	ja	22448	Trier	nein	447	256	638	258	2023-03-27 08:00:00	2023-03-28 08:00:00	MP	1000	5	NA	867	7.5	nicht messbar	39358	nicht messbar	nicht messbar	nicht messbar	nicht messbar	nicht messbar
737	34430	2023-03-27	00:00:00	ja	22425	Germersheim	ja	427.5	278	577	211	2023-03-27 00:00:00	2023-03-27 23:59:00	MP	100	24	13.7	82.48	8.01	24.5	13775	4	2	4.2	356	nicht messbar
738	34431	2023-03-28	08:11:00	ja	22430	Kaiserslautern	ja	407	246	568	277	2023-03-27 00:00:00	2023-03-27 23:59:00	MP	1000	5	11.8	809	7.53	17.2	69358	8	0	NA	283	72.6
739	34432	2023-03-27	00:00:00	ja	22431	Koblenz	ja	395.5	246	545	198	2023-03-27 00:00:00	2023-03-27 23:59:00	MP	1000	5	12.2	900	8.2	23	47748	8	4	4.5	823	142
740	34433	2023-03-28	07:50:00	ja	22439	Mainz	nein	289.5	218	361	164	2023-03-27 00:00:00	2023-03-27 23:59:00	MP	1000	6	6	1186	7.8	nicht messbar	72154	nicht messbar	NA	nicht messbar	526	199
741	34434	2023-03-28	07:55:00	ja	22386	Pirmasens-Blümelstal	ja	363	182	544	336	2023-03-27 00:00:00	2023-03-27 23:59:00	MP	1000	12	10.2	760	7.7	nicht messbar	16940	nicht messbar	0	nicht messbar	nicht messbar	nicht messbar
742	34435	2023-03-28	00:00:00	ja	19985	Andernach	ja	537	302	772	471	2023-03-27 08:00:00	2023-03-28 08:00:00	MP	1000	9	11.5	1482	8.1	nicht messbar	14685	10	3	-10.8	nicht messbar	nicht messbar
743	34440	2023-03-28	07:30:00	ja	20027	Bad Kreuznach	ja	312	170	454	281	2023-03-27 00:00:00	2023-03-27 23:59:00	MP	1000	4.5	13.6	0.47	8.34	18.2	36820	1	nicht messbar	4.3	324	94.8
744	34450	2023-03-29	00:00:00	ja	22425	Germersheim	ja	432	278	586	672	2023-03-29 00:00:00	2023-03-29 23:59:00	MP	100	24	14.5	102.98	8.09	53.3	7308	0	0	9.7	407	nicht messbar
745	34451	2023-03-30	08:20:00	ja	22430	Kaiserslautern	ja	776	352	1200	390	2023-03-29 00:00:00	2023-03-29 23:59:00	MP	1000	5	12	496	7.55	15.88	30247	0	0	NA	528	139.45
746	34452	2023-03-29	18:00:00	ja	25315	BASF Ludwigshafen	ja	6	12	0	53.6	2023-03-28 18:00:00	2023-03-29 18:00:00	MP	2000	20	23	nicht messbar	7	nicht messbar	256490	nicht messbar	0	nicht messbar	nicht messbar	210
747	34453	2023-03-29	00:00:00	ja	23128	Speyer	ja	524.5	475	574	377	2023-03-29 00:00:00	2023-03-29 23:59:00	MP	1000	2.5	15.1	1751	7.6	72	11519	nicht messbar	0	nicht messbar	572	nicht messbar
748	34454	2023-03-27	00:00:00	ja	32373	Neustadt	ja	911	672	1150	307	2023-03-27 00:00:00	2023-03-27 23:59:00	MP	1000	11.5	9.6	859	8.6	35.7	13690	6	0	5.1	677	nicht messbar
749	34455	2023-03-29	00:00:00	ja	32373	Neustadt	ja	648	408	888	362	2023-03-29 00:00:00	2023-03-29 23:59:00	MP	1000	7.5	9.7	1197	8.4	60.6	9325	0	0	10.4	580	nicht messbar
750	34456	2023-03-29	00:00:00	ja	22431	Koblenz	ja	839	218	1460	401	2023-03-29 00:00:00	2023-03-29 23:59:00	MP	1000	5	13.2	1200	8.2	39.7	28212	1	0	10.9	610	162
751	34457	2023-03-28	07:00:00	ja	22447	Montabaur, GKA	ja	138.5	92	185	192	2023-03-27 00:00:00	2023-03-27 23:59:00	MP	1000	9	9	587	7.58	6.62	26240	12	1	NA	120	nicht messbar
752	34458	2023-03-30	07:00:00	ja	22447	Montabaur, GKA	ja	161	72	250	187	2023-03-29 00:00:00	2023-03-29 23:59:00	MP	1000	9.5	10	732	7.67	7.49	20800	1	0	NA	104	nicht messbar
753	34459	2023-03-30	00:00:00	ja	19985	Andernach	ja	553	239	867	216	2023-03-29 08:00:00	2023-03-30 08:00:00	MP	1000	10	12.6	1888	8	nicht messbar	10825	1	1	NA	nicht messbar	nicht messbar
754	34487	2023-03-28	00:00:00	ja	22449	Worms	ja	275.5	232	319	174	2023-03-27 08:00:00	2023-03-28 08:00:00	MP	1000	12	12.6	1315	8	47	20215	1	0	NA	685	nicht messbar
755	34502	2023-03-30	08:00:00	ja	22448	Trier	nein	506	322	690	244	2023-03-29 08:00:00	2023-03-30 08:00:00	MP	1000	5	NA	945	7.4	nicht messbar	28135	nicht messbar	nicht messbar	nicht messbar	nicht messbar	nicht messbar
756	34503	2023-03-29	00:00:00	ja	22459	Zweibrücken	ja	417	170	664	199	2023-03-29 00:00:00	2023-03-29 23:59:00	MP	1000	9	10.5	987	7.84	27.8	11016	0	0	NA	401	175
757	34506	2023-03-29	00:00:00	ja	20027	Bad Kreuznach	ja	216.5	67	366	151	2023-03-29 00:00:00	2023-03-29 23:59:00	MP	1000	4.5	13	0.47	7.76	21.9	20760	0	0	NA	397	nicht messbar
758	34507	2023-03-30	08:00:00	ja	22438	Landau	ja	407.5	363	452	400	2023-03-29 08:00:00	2023-03-30 08:00:00	MP	1000	6	13.8	nicht messbar	7.84	45.2	13270	nicht messbar	1	13.5	557	nicht messbar
759	34508	2023-03-30	08:00:00	ja	22439	Mainz	nein	522	330	714	125	2023-03-29 00:00:00	2023-03-29 23:59:00	MP	1000	6	6	1664	7.7	nicht messbar	43674	nicht messbar	NA	9.9	852	283
760	34545	2023-03-30	07:40:00	ja	22387	Pirmasens-Felsalbe	ja	911	432	1390	477	2023-03-29 00:00:00	2023-03-29 23:59:00	MP	1000	12	10.5	622	7.9	nicht messbar	4730	0	0	16.9	nicht messbar	nicht messbar
761	34546	2023-03-30	00:00:00	ja	22449	Worms	ja	475.5	280	671	121	2023-03-29 08:00:00	2023-03-30 08:00:00	MP	1000	12	13.6	1565	8	56.6	19864	1	2	NA	794	nicht messbar
762	34567	2023-04-03	00:00:00	ja	22425	Germersheim	ja	330	221	439	194	2023-04-03 00:00:00	2023-04-03 23:59:00	MP	100	24	13.9	91.28	7.94	24.9	9027	4	0	4.1	405	nicht messbar
763	34568	2023-04-03	18:00:00	ja	25315	BASF Ludwigshafen	ja	55.5	19	92	203	2023-04-02 18:00:00	2023-04-03 18:00:00	MP	2000	20	23	nicht messbar	7	nicht messbar	260540	nicht messbar	0	nicht messbar	nicht messbar	240
764	34569	2023-04-03	00:00:00	ja	32373	Neustadt	ja	519	359	679	185	2023-04-03 00:00:00	2023-04-03 23:59:00	MP	1000	8	8.9	1215	8.6	66.5	9002	0	0	4.8	938	nicht messbar
765	34570	2023-04-04	07:00:00	ja	22447	Montabaur, GKA	ja	285	44	526	473	2023-04-03 07:00:00	2023-04-04 07:00:00	MP	1000	12	9	531	7.62	5.38	21670	1	0	NA	74.6	nicht messbar
766	34571	2023-04-03	00:00:00	ja	22431	Koblenz	ja	335.5	262	409	197	2023-04-03 00:00:00	2023-04-03 23:59:00	MP	1000	5	12.8	1400	8.3	31.7	33116	1	0	6.1	519	141
767	34572	2023-04-04	08:00:00	ja	22386	Pirmasens-Blümelstal	ja	285.5	150	421	207	2023-04-03 00:00:00	2023-04-03 23:59:00	MP	1000	12	10.6	759	7.7	nicht messbar	13750	0	0	-4	nicht messbar	nicht messbar
768	34573	2023-04-04	07:40:00	ja	22387	Pirmasens-Felsalbe	ja	722	493	951	401	2023-04-03 00:00:00	2023-04-03 23:59:00	MP	1000	7	10	600	7.9	nicht messbar	6650	0	0	-4	nicht messbar	nicht messbar
769	34574	2023-04-03	00:00:00	ja	23128	Speyer	ja	575.5	385	766	325	2023-04-03 00:00:00	2023-04-03 23:59:00	MP	1000	2.5	14.9	1641	7.31	52	13225	nicht messbar	0	nicht messbar	537	nicht messbar
770	34575	2023-04-03	00:00:00	ja	22459	Zweibrücken	ja	204	143	265	144	2023-04-03 00:00:00	2023-04-03 23:59:00	MP	1000	10.5	10.3	866	7.9	18.8	17480	1	0	NA	327	150
771	34576	2023-04-04	08:00:00	ja	22448	Trier	nein	123.5	89	158	305	2023-04-03 08:00:00	2023-04-04 08:00:00	MP	1000	5	NA	698	7.7	nicht messbar	50091	nicht messbar	nicht messbar	nicht messbar	nicht messbar	nicht messbar
772	34577	2023-04-04	07:30:00	ja	20027	Bad Kreuznach	ja	390.5	180	601	212	2023-04-03 00:00:00	2023-04-03 23:59:00	MP	1000	3.5	12.6	100	6.6	23.6	24020	13	nicht messbar	NA	239	97.9
773	34578	2023-04-04	08:15:00	ja	22430	Kaiserslautern	ja	221.5	176	267	277	2023-04-03 00:00:00	2023-04-03 23:59:00	MP	1000	5	11.8	716	7.5	19.1	59485	0	0	3	333	92
774	34579	2023-04-04	08:00:00	ja	22439	Mainz	nein	292.5	191	394	123	2023-04-03 00:00:00	2023-04-03 23:59:00	MP	1000	6	6	1681	7.9	nicht messbar	43597	nicht messbar	NA	4.7	683	239
775	34580	2023-04-04	00:00:00	ja	22449	Worms	ja	330	298	362	109	2023-04-03 08:00:00	2023-04-04 08:00:00	MP	1000	12	12.9	1847	8.1	56.8	19756	0	0	NA	864	nicht messbar
776	34620	2023-04-04	00:00:00	ja	19985	Andernach	ja	526.5	276	777	210	2023-04-03 08:00:00	2023-04-04 08:00:00	MP	1000	8	12.3	1956	8.2	nicht messbar	9127	2	0	-11.7	nicht messbar	nicht messbar
777	34796	2023-04-05	00:00:00	ja	22425	Germersheim	ja	254.5	178	331	112	2023-04-05 00:00:00	2023-04-05 23:59:00	MP	100	24	14.7	111.78	8.14	61.4	7584	0	0	4.6	454	nicht messbar
778	34797	2023-04-06	08:30:00	ja	22430	Kaiserslautern	ja	119	88	150	166	2023-04-05 00:00:00	2023-04-05 23:59:00	MP	1000	5	12	693	7.52	21.5	57408	0	0	2	374	99.9
779	34798	2023-04-04	08:00:00	ja	22438	Landau	ja	168	99	237	124	2023-04-03 08:00:00	2023-04-04 08:00:00	MP	1000	5	12	nicht messbar	8	42.7	12641	2	0	2	499	nicht messbar
780	34799	2023-04-06	08:00:00	ja	22438	Landau	ja	411	291	531	216	2023-04-05 08:00:00	2023-04-06 08:00:00	MP	1000	8	12.2	nicht messbar	7.9	42.3	12547	0	0	0	603	nicht messbar
781	34800	2023-04-06	07:00:00	ja	22447	Montabaur, GKA	ja	88	45	131	150	2023-04-05 00:00:00	2023-04-05 23:59:00	MP	1000	9	9.5	596	7.68	8.98	19290	0	0	NA	166	nicht messbar
782	34801	2023-04-06	08:00:00	ja	22386	Pirmasens-Blümelstal	ja	298	163	433	80.5	2023-04-05 00:00:00	2023-04-05 23:59:00	MP	1000	12	10.6	739	7.5	nicht messbar	9460	nicht messbar	0	nicht messbar	nicht messbar	nicht messbar
783	34802	2023-04-05	18:00:00	ja	25315	BASF Ludwigshafen	ja	7.5	1	14	20.8	2023-04-04 18:00:00	2023-04-05 18:00:00	MP	2000	20	23	nicht messbar	7	nicht messbar	258620	nicht messbar	0	nicht messbar	nicht messbar	280
784	34803	2023-04-06	07:45:00	ja	22387	Pirmasens-Felsalbe	ja	241.5	129	354	230	2023-04-05 00:00:00	2023-04-05 23:59:00	MP	1000	7	9.9	651	7.9	nicht messbar	5030	0	0	0	nicht messbar	nicht messbar
785	34804	2023-04-05	00:00:00	ja	32373	Neustadt	ja	432	479	385	166	2023-04-05 00:00:00	2023-04-05 23:59:00	MP	1000	8	11.5	1198	9.4	56.3	8951	0	0	4.4	951	nicht messbar
786	34805	2023-04-06	08:00:00	ja	22448	Trier	nein	119.5	70	169	72.4	2023-04-05 08:00:00	2023-04-06 08:00:00	MP	1000	5	NA	813	7.5	nicht messbar	32751	nicht messbar	nicht messbar	nicht messbar	nicht messbar	nicht messbar
787	34806	2023-04-06	07:15:00	ja	20027	Bad Kreuznach	ja	151.5	50	253	138	2023-04-05 00:00:00	2023-04-05 23:59:00	MP	1000	3.5	12.7	1.05	6.81	25.6	21660	nicht messbar	nicht messbar	1.2	439	120
788	34807	2023-04-05	00:00:00	ja	22431	Koblenz	ja	204	164	244	99	2023-04-05 00:00:00	2023-04-05 23:59:00	MP	1000	5	12.8	1500	8.3	32.6	29680	0	0	6.7	496	127
789	34808	2023-04-06	07:50:00	ja	22439	Mainz	nein	369.5	297	442	169	2023-04-05 00:00:00	2023-04-05 23:59:00	MP	1000	6	6	1625	7.7	nicht messbar	44147	nicht messbar	NA	3.9	826	229
790	34809	2023-04-06	00:00:00	ja	22449	Worms	ja	228.5	148	309	96.4	2023-04-05 08:00:00	2023-04-06 08:00:00	MP	1000	12	13	1895	8	59.2	21005	0	0	NA	948	nicht messbar
791	34810	2023-04-05	00:00:00	ja	22459	Zweibrücken	ja	181.5	132	231	198	2023-04-05 00:00:00	2023-04-05 23:59:00	MP	1000	9	10.4	1701	7.81	27.9	15697	0	0	NA	415	178
792	34812	2023-04-06	00:00:00	ja	19985	Andernach	ja	22.5	21	24	184	2023-04-05 08:00:00	2023-04-06 08:00:00	MP	1000	9	12	1936	8.2	nicht messbar	9052	0	0	-13.8	nicht messbar	nicht messbar
793	34813	2023-04-06	00:00:00	ja	23128	Speyer	ja	315.5	255	376	124	2023-04-05 00:00:00	2023-04-05 23:59:00	MP	1000	2	15	2254	7.47	64	11317	nicht messbar	0	nicht messbar	620	nicht messbar
794	34988	2023-04-10	00:00:00	ja	22438	Landau	ja	268	134	402	55.9	2023-04-10 08:00:00	2023-04-11 08:00:00	MP	1000	1	12.2	nicht messbar	7.7	44.7	16529	2	nicht messbar	NA	634	nicht messbar
795	34989	2023-04-09	08:00:00	ja	25315	BASF Ludwigshafen	ja	48	14	82	93.4	2023-04-09 18:00:00	2023-04-10 18:00:00	MP	2000	20	24	nicht messbar	7	nicht messbar	249656	nicht messbar	0	nicht messbar	nicht messbar	260
796	34990	2023-04-10	00:00:00	ja	32373	Neustadt	ja	143	69	217	62.7	2023-04-10 00:00:00	2023-04-10 23:59:00	MP	1000	7.5	13	1294	9.5	76.5	8766	0	0	11.6	954	nicht messbar
797	34991	2023-04-11	07:50:00	ja	22430	Kaiserslautern	ja	243	154	332	215	2023-04-10 00:00:00	2023-04-10 23:59:00	MP	1000	5	11.9	693	7.52	23.2	53800	0	0	NA	188	56.8
798	34992	2023-04-10	00:00:00	ja	22431	Koblenz	ja	229	127	331	53	2023-04-10 00:00:00	2023-04-10 23:59:00	MP	1000	5	13.5	1200	7.9	41.7	24816	0	1	11.9	764	196
799	34993	2023-04-11	08:00:00	ja	22386	Pirmasens-Blümelstal	ja	749.5	479	1020	178	2023-04-10 00:00:00	2023-04-10 23:59:00	MP	1000	12	11	947	7.7	nicht messbar	6650	nicht messbar	0	nicht messbar	nicht messbar	nicht messbar
800	34994	2023-04-11	07:45:00	ja	22387	Pirmasens-Felsalbe	ja	786.5	513	1060	202	2023-04-10 00:00:00	2023-04-10 23:59:00	MP	1000	10	10.3	337	7.4	nicht messbar	3800	nicht messbar	6	7	nicht messbar	nicht messbar
801	34995	2023-04-10	00:00:00	ja	23128	Speyer	ja	517.5	417	618	86.4	2023-04-10 00:00:00	2023-04-10 23:59:00	MP	1000	2.5	15.5	1729	7.46	70.9	10640	nicht messbar	0	nicht messbar	624	nicht messbar
802	34996	2023-04-11	08:00:00	ja	22448	Trier	nein	331	185	477	50.8	2023-04-10 08:00:00	2023-04-11 08:00:00	MP	1000	5	NA	852	7.8	nicht messbar	22902	nicht messbar	nicht messbar	nicht messbar	nicht messbar	nicht messbar
803	34997	2023-04-10	00:00:00	ja	22425	Germersheim	nein	303	153	453	120	2023-04-10 00:00:00	2023-04-10 23:59:00	MP	NA	NA	NA	NA	NA	NA	NA	NA	NA	NA	NA	NA
804	34998	2023-04-11	07:50:00	ja	22439	Mainz	nein	740.5	554	927	88	2023-04-10 00:00:00	2023-04-10 23:59:00	MP	1000	6	6	1810	7.7	nicht messbar	39488	nicht messbar	NA	10	862	NA
805	34999	2023-04-10	00:00:00	ja	22459	Zweibrücken	ja	351.5	216	487	84.1	2023-04-10 00:00:00	2023-04-10 23:59:00	MP	1000	8.6	10.8	1008	7.82	26.1	12443	0	1	NA	505	204
806	35003	2023-04-11	07:00:00	ja	22447	Montabaur, GKA	ja	116	62	170	64.8	2023-04-10 00:00:00	2023-04-10 23:59:00	MP	1000	7	10	587	7.7	11.3	14560	0	5	NA	133	nicht messbar
807	35004	2023-04-11	00:00:00	ja	19985	Andernach	ja	227.5	152	303	43.2	2023-04-10 08:00:00	2023-04-11 08:00:00	MP	1000	9	13.4	1604	8	nicht messbar	12873	0	2	NA	nicht messbar	nicht messbar
808	35005	2023-04-11	07:30:00	ja	20027	Bad Kreuznach	ja	298	159	437	71.8	2023-04-10 00:00:00	2023-04-11 00:00:00	MP	1000	3.5	12.3	0.49	6.66	34.3	18220	0	3	11.9	509	139
809	35006	2023-04-11	00:00:00	ja	22449	Worms	ja	451	283	619	52.9	2023-04-10 08:00:00	2023-04-11 08:00:00	MP	1000	12	11.8	1592	7.6	11.8	26324	0	4	NA	799	nicht messbar
810	35026	2023-04-12	00:00:00	ja	22425	Germersheim	ja	129	99	159	136	2023-04-12 00:00:00	2023-04-12 23:59:00	MP	100	24	14	64.89	7.84	30.7	14658	3	8	9.6	275	nicht messbar
811	35060	2023-04-12	00:00:00	ja	22431	Koblenz	ja	108.5	88	129	154	2023-04-12 00:00:00	2023-04-12 23:59:00	MP	1000	5	13.3	1100	8.3	37.1	36812	3	3	10.6	592	150
812	35061	2023-04-13	08:00:00	ja	22386	Pirmasens-Blümelstal	ja	128	97	159	214	2023-04-12 00:00:00	2023-04-12 23:59:00	MP	1000	12	10.3	400	7.6	nicht messbar	26700	nicht messbar	14	nicht messbar	nicht messbar	nicht messbar
813	35062	2023-04-11	18:00:00	ja	25315	BASF Ludwigshafen	nein	43.5	20	67	132	2023-04-11 18:00:00	2023-04-12 18:00:00	MP	2000	20	22	nicht messbar	7	nicht messbar	292616	nicht messbar	NA	nicht messbar	nicht messbar	240
814	35064	2023-04-12	00:00:00	ja	32373	Neustadt	ja	188	125	251	205	2023-04-12 00:00:00	2023-04-12 23:59:00	MP	1000	12	11.5	599	9.4	26.8	26224	3	6	9.6	436	nicht messbar
815	35065	2023-04-13	07:00:00	ja	22447	Montabaur, GKA	ja	39.5	23	56	92.5	2023-04-12 00:00:00	2023-04-12 23:59:00	MP	1000	12	10	380	7.52	5.31	24180	2	9	NA	61.4	nicht messbar
816	35066	2023-04-13	08:00:00	ja	19985	Andernach	ja	39	30	48	87.8	2023-04-12 08:00:00	2023-04-13 08:00:00	MP	1000	11	13.1	1357	8	nicht messbar	17926	0	4	NA	nicht messbar	nicht messbar
817	35067	2023-04-12	00:00:00	ja	23128	Speyer	ja	153	102	204	215	2023-04-12 00:00:00	2023-04-12 23:59:00	MP	1000	6	15	1034	7.46	33	24200	nicht messbar	5	nicht messbar	404	nicht messbar
818	35068	2023-04-12	00:00:00	ja	22459	Zweibrücken	ja	84	61	107	116	2023-04-12 00:00:00	2023-04-12 23:59:00	MP	1000	16	10.3	407	7.84	9.78	33437	4	16	NA	294	98.8
819	35069	2023-04-13	08:00:00	ja	22448	Trier	nein	87.5	57	118	148	2023-04-12 08:00:00	2023-04-13 08:00:00	MP	1000	5	NA	399	7.3	nicht messbar	43399	nicht messbar	nicht messbar	nicht messbar	nicht messbar	nicht messbar
820	35070	2023-04-13	00:00:00	ja	20027	Bad Kreuznach	ja	66	38	94	124	2023-04-12 00:00:00	2023-04-13 00:00:00	MP	1000	4.5	13.2	103	6.9	10.7	30870	3	7	NA	251	69.9
821	35071	2023-04-13	00:00:00	ja	22438	Landau	ja	60	37	83	106	2023-04-12 08:00:00	2023-04-13 08:00:00	MP	1000	1	12.2	nicht messbar	7.4	46.4	42434	5	7	NA	571	nicht messbar
822	35072	2023-04-13	07:30:00	ja	22439	Mainz	nein	122	88	156	190	2023-04-12 00:00:00	2023-04-12 23:59:00	MP	1000	6	6	884	7.8	nicht messbar	101466	nicht messbar	NA	8.6	394	nicht messbar
823	35073	2023-04-13	00:00:00	ja	22449	Worms	ja	98	81	115	121	2023-04-12 08:00:00	2023-04-13 08:00:00	MP	1000	12	12.2	609	7.7	16.3	60609	10	0	NA	403	nicht messbar
824	35074	2023-04-13	00:00:00	ja	22430	Kaiserslautern	ja	90	60	120	174	2023-04-12 00:00:00	2023-04-12 23:59:00	MP	1000	5	12.4	671	7.47	11	129869	5	11	NA	138	52.71
825	35081	2023-04-18	08:00:00	ja	22448	Trier	nein	237	181	293	215	2023-04-17 08:00:00	2023-04-18 08:00:00	MP	1000	5	NA	868	7.5	nicht messbar	33383	nicht messbar	nicht messbar	nicht messbar	nicht messbar	nicht messbar
826	35082	2023-04-18	00:00:00	ja	20027	Bad Kreuznach	ja	129.5	57	202	104	2023-04-17 00:00:00	2023-04-17 23:59:00	MP	1000	4.5	14.8	1.08	6.74	32.1	20170	0	0	NA	332	105
827	35083	2023-04-17	00:00:00	ja	22425	Germersheim	ja	188	178	198	247	2023-04-17 00:00:00	2023-04-17 23:59:00	MP	100	24	14.9	91.78	8.03	44.1	7457	1	0	9.5	390	nicht messbar
828	35084	2023-04-18	08:45:00	ja	22430	Kaiserslautern	ja	103	73	133	293	2023-04-17 00:00:00	2023-04-17 23:59:00	MP	1000	5	12.6	813	7.72	14.95	62890	1	1	NA	349	107.17
829	35085	2023-04-17	00:00:00	ja	22431	Koblenz	ja	169	167	171	229	2023-04-17 00:00:00	2023-04-17 23:59:00	MP	1000	5	14.1	1600	7.7	41.6	27076	0	0	11.6	887	236
830	35086	2023-04-17	08:00:00	ja	22438	Landau	ja	148	117	179	243	2023-04-17 08:00:00	2023-04-18 08:00:00	MP	1000	5	12.7	nicht messbar	7.9	29.8	12628	nicht messbar	nicht messbar	nicht messbar	693	nicht messbar
831	35087	2023-04-18	07:30:00	ja	22439	Mainz	nein	171	145	197	157	2023-04-17 00:00:00	2023-04-17 23:59:00	MP	1000	6	6	1468	7.7	nicht messbar	NA	NA	NA	NA	711	NA
832	35088	2023-04-18	07:00:00	ja	22447	Montabaur, GKA	ja	89.5	59	120	367	2023-04-17 00:00:00	2023-04-17 23:59:00	MP	1000	7.2	10	578	7.69	12.5	15990	0	0	NA	186	nicht messbar
833	35089	2023-04-18	08:30:00	ja	22386	Pirmasens-Blümelstal	ja	217	188	246	326	2023-04-17 00:00:00	2023-04-17 23:59:00	MP	1000	12	11.3	820	7.5	nicht messbar	7910	nicht messbar	1	nicht messbar	nicht messbar	nicht messbar
834	35090	2023-04-18	07:45:00	ja	22387	Pirmasens-Felsalbe	ja	502	426	578	690	2023-04-17 00:00:00	2023-04-17 23:59:00	MP	1000	7	10.6	680	7.7	nicht messbar	4160	0	0	2	nicht messbar	nicht messbar
835	35091	2023-04-17	18:00:00	ja	25315	BASF Ludwigshafen	ja	27.5	15	40	267	2023-04-17 18:00:00	2023-04-18 18:00:00	MP	2000	20	23	nicht messbar	7	nicht messbar	261400	nicht messbar	0	nicht messbar	nicht messbar	270
836	35092	2023-04-18	00:00:00	ja	19985	Andernach	ja	98.5	61	136	120	2023-04-17 08:00:00	2023-04-18 08:00:00	MP	1000	9	12.9	1804	8.2	nicht messbar	8788	2	0	NA	nicht messbar	nicht messbar
837	35093	2023-04-17	00:00:00	ja	23128	Speyer	ja	338	238	438	511	2023-04-17 00:00:00	2023-04-17 23:59:00	MP	1000	2	15.9	1711	7.54	57	11129	nicht messbar	0	nicht messbar	592	nicht messbar
838	35094	2023-04-18	00:00:00	ja	22449	Worms	ja	224	212	236	178	2023-04-17 08:00:00	2023-04-18 08:00:00	MP	1000	12	13.2	1723	8	55.9	19997	0	0	13.8	770	nicht messbar
839	35095	2023-04-17	00:00:00	ja	32373	Neustadt	ja	223.5	157	290	207	2023-04-17 00:00:00	2023-04-17 23:59:00	MP	1000	8	11.5	1193	9.5	107	9229	0	0	10.9	828	nicht messbar
840	35096	2023-04-17	00:00:00	ja	22459	Zweibrücken	ja	289.5	225	354	418	2023-04-17 00:00:00	2023-04-17 23:59:00	MP	1000	9	11.1	nicht messbar	nicht messbar	23.3	14137	0	1	NA	673	411
841	35169	2023-04-19	00:00:00	ja	22425	Germersheim	ja	456	283	629	207	2023-04-19 00:00:00	2023-04-19 23:59:00	MP	100	24	15.8	125.47	8.18	65.1	6618	0	0	10.4	546	nicht messbar
842	35172	2023-04-20	07:00:00	ja	22447	Montabaur, GKA	ja	318	229	407	201	2023-04-19 00:00:00	2023-04-19 23:59:00	MP	1000	7.5	10	602	7.64	13.3	14220	0	0	NA	491	nicht messbar
843	35173	2023-04-19	18:00:00	ja	25315	BASF Ludwigshafen	ja	88	39	137	303	2023-04-18 18:00:00	2023-04-19 18:00:00	MP	2000	20	23	nicht messbar	7	nicht messbar	258425	nicht messbar	0	nicht messbar	nicht messbar	265
844	35174	2023-04-19	00:00:00	ja	32373	Neustadt	ja	824	438	1210	493	2023-04-19 00:00:00	2023-04-19 23:59:00	MP	1000	8	7.1	1192	9.4	nicht messbar	9074	0	0	11.2	1013	nicht messbar
845	35179	2023-04-20	08:00:00	ja	22448	Trier	nein	515	319	711	175	2023-04-19 08:00:00	2023-04-20 08:00:00	MP	1000	5	NA	nicht messbar	nicht messbar	nicht messbar	23687	nicht messbar	nicht messbar	nicht messbar	nicht messbar	nicht messbar
846	35180	2023-04-20	07:30:00	ja	20027	Bad Kreuznach	nein	615.5	319	912	284	2023-04-19 00:00:00	2023-04-19 23:59:00	MP	1000	3.5	14.1	1.16	6.86	31.6	19490	nicht messbar	NA	6.5	577	123
847	35181	2023-04-20	08:20:00	ja	22430	Kaiserslautern	ja	313	214	412	304	2023-04-19 00:00:00	2023-04-19 23:59:00	MP	1000	5	12.4	786	7.49	21.2	55267	0	0	NA	404	115.31
848	35182	2023-04-20	00:00:00	ja	22431	Koblenz	ja	396	306	486	168	2023-04-19 00:00:00	2023-04-19 23:59:00	MP	1000	5	14	1500	7.2	44.7	26488	0	0	12.7	731	197
849	35183	2023-04-20	07:40:00	ja	22439	Mainz	nein	653	481	825	228	2023-04-19 00:00:00	2023-04-19 23:59:00	MP	1000	6	6	1798	7.8	nicht messbar	43661	nicht messbar	NA	11	897	282
850	35184	2023-04-20	00:00:00	ja	19985	Andernach	ja	431.5	278	585	139	2023-04-19 08:00:00	2023-04-20 08:00:00	MP	1000	9	13.3	1931	8.1	nicht messbar	9063	0	0	NA	nicht messbar	nicht messbar
851	35185	2023-04-20	00:00:00	ja	22449	Worms	ja	873.5	607	1140	262	2023-04-19 08:00:00	2023-04-20 08:00:00	MP	1000	12	13.8	1890	8	59.1	20755	0	0	NA	888	nicht messbar
852	35186	2023-04-19	08:00:00	ja	22438	Landau	ja	618.5	325	912	201	2023-04-19 08:00:00	2023-04-20 08:00:00	MP	1000	5	13.8	nicht messbar	8.4	42.7	11907	nicht messbar	nicht messbar	9.8	515	nicht messbar
853	35187	2023-04-20	08:30:00	ja	22386	Pirmasens-Blümelstal	ja	406	298	514	190	2023-04-19 00:00:00	2023-04-19 23:59:00	MP	1000	12	11.4	830	7.5	nicht messbar	6920	nicht messbar	0	nicht messbar	nicht messbar	nicht messbar
854	35188	2023-04-20	00:00:00	ja	22387	Pirmasens-Felsalbe	ja	701.5	414	989	656	2023-04-19 00:00:00	2023-04-19 23:59:00	MP	1000	7	10.5	702	7.8	nicht messbar	3740	0	0	4	nicht messbar	nicht messbar
855	35189	2023-04-20	00:00:00	ja	23128	Speyer	ja	944.5	709	1180	316	2023-04-19 00:00:00	2023-04-19 23:59:00	MP	1000	2	16.2	2265	7.43	71	10991	nicht messbar	0	nicht messbar	615	nicht messbar
856	35190	2023-04-20	00:00:00	ja	22459	Zweibrücken	ja	1294	758	1830	715	2023-04-19 00:00:00	2023-04-19 23:59:00	MP	1000	7.5	11.3	993	7.89	30.9	12080	0	0	NA	499	214
857	35358	2023-04-25	15:00:00	ja	20027	Bad Kreuznach	ja	298	111	485	145	2023-04-24 00:00:00	2023-04-24 23:59:00	MP	1000	4.5	13.2	0.73	6.5	26.7	28110	1	6	NA	262	107
858	35365	2023-04-25	10:45:00	ja	22448	Trier	nein	64	10	118	69.7	2023-04-24 08:00:00	2023-04-25 08:00:00	MP	1000	5	NA	601	7.31	nicht messbar	40079	nicht messbar	nicht messbar	nicht messbar	nicht messbar	nicht messbar
859	35399	2023-04-24	00:00:00	ja	22425	Germersheim	ja	178	102	254	179	2023-04-24 00:00:00	2023-04-24 23:59:00	MP	100	24	15.5	64.89	8.15	28.3	13402	7	4	10.6	431	nicht messbar
860	35400	2023-04-25	07:00:00	ja	22447	Montabaur, GKA	ja	104	28	180	169	2023-04-24 00:00:00	2023-04-24 23:59:00	MP	1000	10	10.5	488	7.58	10.2	20220	3	7	NA	207	nicht messbar
861	35401	2023-04-25	08:00:00	ja	22386	Pirmasens-Blümelstal	ja	106.5	75	138	296	2023-04-24 00:00:00	2023-04-24 23:59:00	MP	1000	12	11.4	454	7.7	nicht messbar	22920	nicht messbar	7	nicht messbar	nicht messbar	nicht messbar
862	35403	2023-04-24	00:00:00	ja	23128	Speyer	ja	393.5	213	574	154	2023-04-24 00:00:00	2023-04-24 23:59:00	MP	1000	3	16.1	1499	7.5	46.4	16696	nicht messbar	2	nicht messbar	491	nicht messbar
863	35404	2023-04-24	00:00:00	ja	32373	Neustadt	ja	403.5	227	580	152	2023-04-24 00:00:00	2023-04-24 23:59:00	MP	1000	7.5	13.5	915	9.4	49.2	12572	0	2	10.7	801	nicht messbar
864	35405	2023-04-25	07:45:00	ja	22439	Mainz	nein	335.5	222	449	297	2023-04-24 00:00:00	2023-04-24 23:59:00	MP	1000	6	6	1540	7.7	nicht messbar	48806	nicht messbar	NA	10.3	714	241
865	35406	2023-04-25	07:45:00	ja	22387	Pirmasens-Felsalbe	ja	91	58	124	200	2023-04-24 00:00:00	2023-04-24 23:59:00	MP	1000	9	11	615	7.9	nicht messbar	8810	6	0	5	nicht messbar	nicht messbar
866	35407	2023-04-25	08:00:00	ja	19985	Andernach	ja	153.5	93	214	69.1	2023-04-24 08:00:00	2023-04-25 08:00:00	MP	1000	9	13.6	1694	8.2	nicht messbar	10960	2	1	NA	nicht messbar	nicht messbar
867	35408	2023-04-25	00:00:00	ja	22449	Worms	ja	194	122	266	71.3	2023-04-24 08:00:00	2023-04-25 08:00:00	MP	1000	12	13.5	1432	7.84	44.4	25836	4	1	NA	950	nicht messbar
868	35409	2023-04-24	00:00:00	ja	22459	Zweibrücken	nein	214	121	307	304	2023-04-24 00:00:00	2023-04-24 23:59:00	MP	1000	11	11.3	838	7.55	22.2	NA	NA	NA	NA	572	198
869	35410	2023-04-25	00:00:00	ja	22430	Kaiserslautern	nein	155	84	226	192	2023-04-24 00:00:00	2023-04-24 23:59:00	MP	1000	5	12.3	628	7.74	21.5	NA	NA	NA	NA	342	94.37
870	35420	2023-04-26	00:00:00	ja	22425	Germersheim	ja	565	315	815	277	2023-04-26 00:00:00	2023-04-26 23:59:00	MP	100	24	15.9	104.74	8.12	37.9	6506	0	0	9.1	447	nicht messbar
871	35428	2023-04-25	08:00:00	ja	22438	Landau	nein	229	110	348	465	2023-05-24 08:00:00	2023-05-25 08:00:00	NA	1000	5	12.2	nicht messbar	7.2	44.6	17634	3	nicht messbar	9	561	nicht messbar
872	35429	2023-04-27	08:00:00	ja	22386	Pirmasens-Blümelstal	ja	331.5	212	451	299	2023-04-26 00:00:00	2023-04-26 23:59:00	MP	1000	12	11.6	760	7.6	nicht messbar	15008	6	0	7	nicht messbar	nicht messbar
873	35430	2023-04-27	07:45:00	ja	22387	Pirmasens-Felsalbe	ja	655.5	281	1030	475	2023-04-26 00:00:00	2023-04-26 23:59:00	MP	1000	8	11	713	7.9	nicht messbar	6600	0	0	4	nicht messbar	nicht messbar
874	35431	2023-04-26	18:00:00	ja	25315	BASF Ludwigshafen	ja	0	0	0	0	2023-04-25 18:00:00	2023-04-26 18:00:00	MP	2000	20	23	nicht messbar	7	nicht messbar	262300	nicht messbar	nicht messbar	nicht messbar	nicht messbar	260
875	35432	2023-04-26	00:00:00	ja	23128	Speyer	ja	767	715	819	295	2023-04-26 00:00:00	2023-04-26 23:59:00	MP	1000	3	16.3	1891	7.41	57.9	12513	nicht messbar	0	nicht messbar	584	nicht messbar
876	35433	2023-04-26	00:00:00	ja	32373	Neustadt	ja	1156.5	813	1500	466	2023-04-26 00:00:00	2023-04-26 23:59:00	MP	1000	7.5	13.8	1141	9.4	59.7	9384	1	0	8.2	748	nicht messbar
877	35436	2023-04-26	00:00:00	ja	22431	Koblenz	ja	585.5	454	717	398	2023-04-26 00:00:00	2023-04-26 23:59:00	MP	1000	5	14	1500	7.8	47.9	24080	0	0	8.1	1041	255
878	35437	2023-04-27	07:45:00	ja	22439	Mainz	nein	665.5	476	855	497	2023-04-26 00:00:00	2023-04-26 23:59:00	MP	1000	6	6	1830	7.6	nicht messbar	44275	nicht messbar	NA	7.7	781	245
879	35438	2023-04-27	00:00:00	ja	19985	Andernach	ja	402	252	552	188	2023-04-26 08:00:00	2023-04-27 08:00:00	MP	1000	8	13.8	1957	8.2	nicht messbar	8701	0	0	NA	nicht messbar	nicht messbar
880	35439	2023-04-26	00:00:00	ja	22459	Zweibrücken	ja	528	358	698	97.1	2023-04-26 00:00:00	2023-04-26 23:59:00	MP	1000	8	11.2	886	7.88	27.1	13492	7	0	NA	437	181
881	35440	2023-04-26	00:00:00	ja	22449	Worms	ja	893	676	1110	316	2023-04-26 00:00:00	2023-04-26 23:59:00	MP	1000	12	14.1	1554	8	53.3	20278	1	0	NA	891	nicht messbar
882	35459	2023-04-27	08:00:00	ja	22448	Trier	nein	446	334	558	360	2023-04-26 08:00:00	2023-04-27 08:00:00	MP	1000	5	NA	1021	7.6	nicht messbar	24255	nicht messbar	nicht messbar	nicht messbar	nicht messbar	nicht messbar
883	35460	2023-04-27	07:00:00	ja	22447	Montabaur, GKA	ja	310	149	471	263	2023-04-26 00:00:00	2023-04-26 23:59:00	MP	1000	7	10	784	7.82	17.8	14260	0	0	NA	336	nicht messbar
884	35461	2023-04-27	00:00:00	ja	20027	Bad Kreuznach	ja	481.5	234	729	1291	2023-04-26 00:00:00	2023-04-26 23:59:00	MP	1000	4	15.7	1.44	7.32	26.7	18850	1	0	NA	475	120
885	35462	2023-04-27	00:00:00	ja	22430	Kaiserslautern	nein	209	115	303	455	NA	NA	NA	NA	NA	NA	NA	NA	NA	NA	NA	NA	NA	NA	NA
886	35463	2023-04-27	08:00:00	ja	22438	Landau	ja	368.5	216	521	465	2023-04-26 08:00:00	2023-04-27 08:00:00	MP	1000	5	13.4	nicht messbar	8.4	26.7	15667	9	0	13.1	378	nicht messbar
887	35623	2023-05-01	00:00:00	ja	22425	Germersheim	ja	267	217	317	100	2023-05-01 00:00:00	2023-05-01 23:59:00	MP	100	24	16.3	113.78	7.82	45.5	6178	0	0	13.4	603	nicht messbar
888	35624	2023-05-01	18:00:00	ja	25315	BASF Ludwigshafen	ja	0	0	0	0	2023-04-30 18:00:00	2023-05-01 18:00:00	MP	2000	20	23	nicht messbar	7	nicht messbar	252720	nicht messbar	nicht messbar	nicht messbar	nicht messbar	215
889	35632	2023-05-02	07:00:00	ja	22447	Montabaur, GKA	ja	57.5	30	85	30.3	2023-05-01 00:00:00	2023-05-01 23:59:00	MP	1000	5.2	11	641	7.69	19.7	108810	0	0	NA	257	nicht messbar
890	35633	2023-05-01	00:00:00	ja	32373	Neustadt	ja	390.5	292	489	132	2023-05-01 00:00:00	2023-05-01 23:59:00	MP	1000	6.5	8.2	1213	9.5	62.4	9070	0	0	13.2	821	nicht messbar
891	35640	2023-05-01	00:00:00	ja	23128	Speyer	ja	562	477	647	159	2023-05-01 00:00:00	2023-05-01 23:59:00	MP	1000	2	16.9	1697	7.47	55	11891	nicht messbar	0	nicht messbar	513	nicht messbar
892	35642	2023-05-01	00:00:00	ja	22459	Zweibrücken	ja	358	192	524	396	2023-05-01 00:00:00	2023-05-01 23:59:00	MP	1000	6.5	11.7	944	7.66	25.2	11572	0	3	NA	427	161
893	35645	2023-05-01	00:00:00	ja	22431	Koblenz	ja	421.5	362	481	145	2023-05-01 00:00:00	2023-05-01 23:59:00	MP	1000	5	13.8	1000	7.9	52	22552	0	0	14.7	1160	265
894	35646	2023-05-02	08:30:00	ja	22386	Pirmasens-Blümelstal	ja	186	103	269	215	2023-05-01 00:00:00	2023-05-01 23:59:00	MP	1000	12	12.3	480	7.5	20.1	9720	0	0	11.7	247	nicht messbar
895	35647	2023-05-02	00:00:00	ja	22387	Pirmasens-Felsalbe	nein	430	218	642	239	2023-05-01 00:00:00	2023-05-01 23:59:00	MP	NA	NA	NA	NA	NA	NA	NA	NA	NA	NA	NA	NA
896	35652	2023-05-02	07:45:00	ja	20027	Bad Kreuznach	ja	241.5	116	367	203	2023-05-01 00:00:00	2023-05-01 23:59:00	MP	1000	3.5	14.2	1.1	6.67	32.2	19500	nicht messbar	nicht messbar	14.1	492	122
897	35653	2023-05-02	08:00:00	ja	22439	Mainz	nein	299	202	396	127	2023-05-01 00:00:00	2023-05-01 23:59:00	MP	1000	6	6	1699	7.6	nicht messbar	42701	nicht messbar	NA	14.3	748	207
898	35654	2023-05-01	00:00:00	ja	22449	Worms	ja	409	267	551	639	2023-05-01 08:00:00	2023-05-02 08:00:00	MP	1000	12	14.7	1764	8	55.6	22884	1	1	NA	841	nicht messbar
899	35657	2023-05-02	08:00:00	ja	22448	Trier	nein	183	135	231	60	2023-05-01 08:00:00	2023-05-02 08:00:00	MP	1000	5	NA	811	7.6	nicht messbar	27419	nicht messbar	nicht messbar	nicht messbar	nicht messbar	nicht messbar
900	35658	2023-05-02	08:00:00	ja	19985	Andernach	ja	267.5	163	372	73.9	2023-05-01 08:00:00	2023-05-02 08:00:00	MP	1000	8.5	7.2	1999	8.26	nicht messbar	8992	0	0	NA	nicht messbar	nicht messbar
901	35659	2023-05-03	00:00:00	ja	22425	Germersheim	ja	495.5	419	572	101	2023-05-03 00:00:00	2023-05-03 23:59:00	MP	100	24	16.5	121.57	8.18	45	6355	0	0	12.7	625	nicht messbar
902	35661	2023-05-02	08:30:00	ja	22430	Kaiserslautern	ja	86	50	122	50.3	2023-05-01 00:00:00	2023-05-01 23:59:00	MP	1000	5	17.7	810	7.79	33.5	58618	0	2	NA	207	69.02
903	35662	2023-05-04	07:00:00	ja	22447	Montabaur, GKA	ja	517	253	781	306	2023-05-03 00:00:00	2023-05-03 23:59:00	MP	1000	5.2	11	865	7.63	24	10970	0	0	NA	409	nicht messbar
904	35663	2023-05-03	18:00:00	ja	25315	BASF Ludwigshafen	ja	133.5	28	239	746	2023-05-02 18:00:00	2023-05-03 18:00:00	MP	2000	20	23	nicht messbar	7	nicht messbar	255470	nicht messbar	nicht messbar	nicht messbar	nicht messbar	300
905	35664	2023-05-02	08:00:00	ja	22438	Landau	ja	116.5	38	195	83.2	2023-05-01 08:00:00	2023-05-02 08:00:00	MP	1000	5	14.1	nicht messbar	8.1	41.9	26367	0	3	NA	1242	nicht messbar
906	35665	2023-05-03	00:00:00	ja	23128	Speyer	nein	758	519	997	157	2023-05-03 00:00:00	2023-05-03 23:59:00	MP	1000	2	16.5	1881	7.53	61	NA	NA	NA	NA	580	nicht messbar
907	35666	2023-05-04	00:00:00	ja	19985	Andernach	ja	371.5	286	457	159	2023-05-03 08:00:00	2023-05-04 08:00:00	MP	1000	8	13.8	9276	8.2	nicht messbar	9276	0	0	NA	nicht messbar	nicht messbar
908	35667	2023-05-03	00:00:00	ja	32373	Neustadt	ja	801	611	991	240	2023-05-03 00:00:00	2023-05-03 23:59:00	MP	1000	7.5	9.1	1180	8.06	60.3	8955	0	0	12.6	873	nicht messbar
909	35668	2023-05-04	08:00:00	ja	22448	Trier	nein	730	483	977	160	2023-05-03 08:00:00	2023-05-04 08:00:00	MP	2000	7.5	NA	1002	7.6	nicht messbar	25323	nicht messbar	nicht messbar	nicht messbar	nicht messbar	nicht messbar
910	35669	2023-05-04	00:00:00	ja	22430	Kaiserslautern	ja	436.5	278	595	331	2023-05-03 00:00:00	2023-05-03 23:59:00	MP	1000	5	12.9	791	7.68	21.18	55781	0	0	nicht messbar	170	51.02
911	35670	2023-05-04	07:55:00	ja	22439	Mainz	nein	489.5	414	565	180	2023-05-03 00:00:00	2023-05-03 23:59:00	MP	1000	6	6	1687	7.7	nicht messbar	44032	nicht messbar	NA	10.5	797	253
912	35671	2023-05-03	00:00:00	ja	22459	Zweibrücken	ja	1009.5	749	1270	323	2023-05-03 00:00:00	2023-05-03 23:59:00	MP	1000	6	nicht messbar	1254	7.55	32.7	11883	0	0	nicht messbar	630	233
913	35672	2023-05-03	00:00:00	ja	22431	Koblenz	ja	776	838	714	297	2023-05-03 00:00:00	2023-05-03 23:59:00	MP	1000	5	13.8	1300	7.9	47	24848	0	0	12.1	712	178
914	35673	2023-05-04	08:00:00	ja	22449	Worms	ja	1079	798	1360	264	2023-05-03 08:00:00	2023-05-04 08:00:00	MP	1000	12	14.7	1617	7.94	58.8	20496	0	0	NA	875	nicht messbar
915	35699	2023-05-04	00:00:00	ja	20027	Bad Kreuznach	ja	678	445	911	176	2023-05-03 00:00:00	2023-05-03 23:59:00	MP	1000	4	19.7	1.09	6.67	36.2	18540	nicht messbar	nicht messbar	13.8	175	150
916	35700	2023-05-04	08:45:00	ja	22386	Pirmasens-Blümelstal	ja	610	429	791	280	2023-05-03 00:00:00	2023-05-03 23:59:00	MP	1000	12	12.1	809	7.6	nicht messbar	7740	nicht messbar	0	nicht messbar	nicht messbar	nicht messbar
917	35701	2023-05-04	07:45:00	ja	22387	Pirmasens-Felsalbe	ja	1408.5	847	1970	701	2023-05-03 00:00:00	2023-05-03 23:59:00	MP	1000	7	11.4	713	7.2	nicht messbar	3800	0	0	5	nicht messbar	nicht messbar
918	35775	2023-05-04	08:00:00	ja	22438	Landau	ja	729	469	989	284	2023-05-03 08:00:00	2023-05-04 08:00:00	MP	1000	5	13.8	nicht messbar	8	41.6	12479	0	0	NA	663	nicht messbar
919	35790	2023-05-08	00:00:00	ja	22425	Germersheim	ja	126	92	160	264	2023-05-08 00:00:00	2023-05-08 23:59:00	MP	100	24	16.8	76.18	8.16	32.5	10424	2	0	16.1	438	nicht messbar
920	35791	2023-05-09	08:15:00	ja	22430	Kaiserslautern	ja	141.5	63	220	222	2023-05-08 00:00:00	2023-05-08 23:59:00	MP	1000	5	nicht messbar	702	7.36	18.17	66534	7	0	NA	299	72.47
921	35792	2023-05-09	07:00:00	ja	22447	Montabaur, GKA	ja	11.5	10	13	133	2023-05-08 00:00:00	2023-05-08 23:59:00	MP	1000	12.5	11.5	476	7.66	6.48	24740	21	3	NA	168	nicht messbar
922	35793	2023-05-08	18:00:00	ja	25315	BASF Ludwigshafen	ja	11.5	10	13	43.2	2023-05-07 18:00:00	2023-05-08 18:00:00	MP	2000	20	23	nicht messbar	7	nicht messbar	330085	nicht messbar	8	nicht messbar	nicht messbar	210
923	35794	2023-05-08	00:00:00	ja	32373	Neustadt	ja	112	64	160	143	2023-05-08 00:00:00	2023-05-08 23:59:00	MP	1000	11	9.1	713	7.94	31.8	17165	8	9	15.6	578	nicht messbar
924	35795	2023-05-09	08:00:00	ja	22448	Trier	nein	101.5	79	124	158	2023-05-08 08:00:00	2023-05-09 08:00:00	MP	2000	7.5	NA	706	7.57	nicht messbar	31427	nicht messbar	nicht messbar	nicht messbar	nicht messbar	nicht messbar
925	35796	2023-05-08	00:00:00	ja	20027	Bad Kreuznach	ja	140.5	73	208	84.1	2023-05-08 00:00:00	2023-05-08 23:59:00	MP	1000	12	16.3	1.23	6.73	23.5	29590	0	4	NA	530	124
926	35797	2023-05-08	00:00:00	ja	22431	Koblenz	ja	96.5	62	131	96.8	2023-05-08 00:00:00	2023-05-08 23:59:00	MP	1000	5	14.2	600	7.6	18.9	81112	18	5	15.7	491	142
927	35798	2023-05-09	00:00:00	ja	22438	Landau	ja	153	95	211	122	2023-05-08 08:00:00	2023-05-09 08:00:00	MP	1000	5	14.5	nicht messbar	8.1	44.1	11481	2	0	NA	486	nicht messbar
928	35799	2023-05-09	08:00:00	ja	22439	Mainz	nein	161	100	222	81.7	2023-05-08 00:00:00	2023-05-08 23:59:00	MP	1000	6	6	1256	7.8	nicht messbar	74752	nicht messbar	NA	15	645	204
929	35800	2023-05-09	07:45:00	ja	22386	Pirmasens-Blümelstal	ja	183	148	218	187	2023-05-08 00:00:00	2023-05-08 23:59:00	MP	1000	12	13.1	623	7.5	nicht messbar	8690	nicht messbar	2	nicht messbar	nicht messbar	nicht messbar
930	35801	2023-05-09	07:35:00	ja	22387	Pirmasens-Felsalbe	ja	365.5	196	535	230	2023-05-08 00:00:00	2023-05-08 23:59:00	MP	1000	7	12	539	7.2	nicht messbar	3880	4	0	11	nicht messbar	nicht messbar
931	35802	2023-05-08	00:00:00	ja	23128	Speyer	ja	132.5	93	172	219	2023-05-08 00:00:00	2023-05-08 23:59:00	MP	1000	8	17.8	833	7.3	25.7	26006	nicht messbar	2	nicht messbar	433	nicht messbar
932	35803	2023-05-08	00:00:00	ja	22459	Zweibrücken	ja	158	106	210	197	2023-05-08 00:00:00	2023-05-08 23:59:00	MP	1000	9	13.3	827	7.76	25.3	14283	0	1	NA	797	255
933	35805	2023-05-09	00:00:00	ja	19985	Andernach	ja	67	41	93	104	2023-05-08 08:00:00	2023-05-09 08:00:00	MP	1000	9	12	1309	8.1	nicht messbar	17125	31	0	NA	nicht messbar	nicht messbar
934	35833	2023-05-10	00:00:00	ja	20027	Bad Kreuznach	ja	120	66	174	2449	2023-05-10 00:00:00	2023-05-10 23:59:00	MP	1000	10	15.7	1.14	6.46	28.2	33560	7	1	NA	477	124
935	35834	2023-05-10	00:00:00	ja	22431	Koblenz	ja	116	72	160	185	2023-05-10 00:00:00	2023-05-10 23:59:00	MP	1000	5	14.4	700	7.4	16.8	77576	13	5	14.6	412	109
936	35835	2023-05-10	08:00:00	ja	19985	Andernach	ja	18.5	17	20	75.5	2023-05-10 08:00:00	2023-05-11 08:00:00	MP	1000	11	14.8	816	8	nicht messbar	31626	32	8	NA	nicht messbar	nicht messbar
937	35836	2023-05-10	00:00:00	ja	22425	Germersheim	ja	138	88	188	110	2023-05-10 00:00:00	2023-05-10 23:59:00	MP	100	24	16.2	78.58	8.02	24.8	13630	7	1	15.2	370	nicht messbar
938	35837	2023-05-10	18:00:00	ja	25315	BASF Ludwigshafen	ja	18.5	17	20	102	2023-05-09 18:00:00	2023-05-10 18:00:00	MP	2000	20	23	nicht messbar	7	nicht messbar	253000	nicht messbar	nicht messbar	nicht messbar	nicht messbar	210
939	35838	2023-05-10	16:45:00	ja	22459	Zweibrücken	ja	94.5	81	108	191	2023-05-10 00:00:00	2023-05-10 23:59:00	MP	1000	12	10.4	645	7.76	17.3	19847	10	0	NA	292	138
940	35839	2023-05-11	00:00:00	ja	22430	Kaiserslautern	ja	120	61	179	181	2023-05-10 00:00:00	2023-05-10 23:59:00	MP	1000	5	nicht messbar	968	7.78	52.6	104333	32	0	NA	918	257.88
941	35840	2023-05-11	08:00:00	ja	22438	Landau	ja	150.5	104	197	163	2023-05-10 08:00:00	2023-05-11 08:00:00	MP	1000	5	14.5	nicht messbar	7.4	43.4	27643	9	0	NA	509	nicht messbar
942	35841	2023-05-11	07:00:00	ja	22447	Montabaur, GKA	ja	21.5	17	26	144	2023-05-10 00:00:00	2023-05-10 23:59:00	MP	1000	14	12	522	7.58	5.11	26660	12	3	NA	91.6	nicht messbar
943	35842	2023-05-10	00:00:00	ja	32373	Neustadt	ja	118	94	142	115	2023-05-10 00:00:00	2023-05-10 23:59:00	MP	1000	12	13.2	694	7.95	31.3	19113	8	0	16.3	611	nicht messbar
944	35843	2023-05-11	08:00:00	ja	22448	Trier	nein	113	64	162	153	2023-05-10 08:00:00	2023-05-11 08:00:00	MP	2000	7.5	NA	663	7.7	nicht messbar	47691	nicht messbar	nicht messbar	nicht messbar	nicht messbar	nicht messbar
945	35844	2023-05-11	07:15:00	ja	22439	Mainz	nein	149	111	187	172	2023-05-10 00:00:00	2023-05-10 23:59:00	MP	1000	6	6	1052	7.9	nicht messbar	66611	nicht messbar	NA	15	442	167
946	35845	2023-05-11	00:00:00	ja	22386	Pirmasens-Blümelstal	ja	211.5	153	270	540	2023-05-10 00:00:00	2023-05-10 23:59:00	MP	1000	12	13.3	670	7.5	16.6	18540	nicht messbar	2	nicht messbar	nicht messbar	nicht messbar
947	35846	2023-05-10	00:00:00	ja	23128	Speyer	ja	143	99	187	290	2023-05-10 00:00:00	2023-05-10 23:59:00	MP	1000	7	17.8	1071	7.36	30.9	22229	nicht messbar	1	nicht messbar	457	nicht messbar
948	35847	2023-05-11	07:30:00	ja	22387	Pirmasens-Felsalbe	ja	157.5	93	222	168	2023-05-10 00:00:00	2023-05-10 23:59:00	MP	1000	7	12.1	691	7.4	nicht messbar	6850	0	0	8	nicht messbar	nicht messbar
949	35848	2023-05-08	08:00:00	ja	22449	Worms	ja	126.5	141	112	123	2023-05-08 08:00:00	2023-05-09 08:00:00	MP	1000	12	15.6	1107	7.8	42.2	25889	0	0	NA	750	nicht messbar
950	35849	2023-05-11	08:00:00	ja	22449	Worms	ja	202	151	253	167	2023-05-10 08:00:00	2023-05-11 08:00:00	MP	1000	12	15.6	1.22	7.9	38.8	22911	0	1	NA	596	nicht messbar
951	35996	2023-05-15	00:00:00	ja	22425	Germersheim	ja	111.5	65	158	29	2023-05-15 00:00:00	2023-05-15 23:59:00	MP	100	24	17.8	96.18	7.92	37.4	8288	0	5	16.2	429	nicht messbar
952	35997	2023-05-16	08:10:00	ja	22430	Kaiserslautern	ja	172.5	91	254	369	2023-05-15 00:00:00	2023-05-15 23:59:00	MP	1000	5	13.3	769	7.81	21.49	61486	0	1	NA	2332	76.53
953	35998	2023-05-16	08:00:00	ja	22438	Landau	ja	94.5	52	137	16.6	2023-05-15 08:00:00	2023-05-16 08:00:00	MP	1000	5	14.6	nicht messbar	8	41.3	18768	0	1	NA	592	nicht messbar
954	35999	2023-05-14	18:00:00	ja	25315	BASF Ludwigshafen	nein	4	7	1	15.8	2023-05-14 18:00:00	2023-05-15 18:00:00	MP	2000	20	26	nicht messbar	7	nicht messbar	248949	nicht messbar	NA	nicht messbar	nicht messbar	200
955	36000	2023-05-15	00:00:00	ja	32373	Neustadt	ja	124.5	80	169	52.3	2023-05-15 00:00:00	2023-05-15 23:59:00	MP	1000	8	14.4	1059	8.17	48.1	12527	0	1	15.1	709	nicht messbar
956	36001	2023-05-15	00:00:00	ja	22431	Koblenz	ja	124.5	96	153	251	2023-05-15 00:00:00	2023-05-15 23:59:00	MP	1000	5	14.7	1300	7.8	28.5	30580	1	0	15	530	144
957	36002	2023-05-16	07:20:00	ja	22439	Mainz	nein	340	204	476	293	2023-05-15 00:00:00	2023-05-15 23:59:00	MP	1000	6	6	1585	7.8	nicht messbar	44672	nicht messbar	NA	14.8	719	211
958	36003	2023-05-16	07:00:00	ja	22447	Montabaur, GKA	ja	78	35	121	71.6	2023-05-15 00:00:00	2023-05-15 23:59:00	MP	1000	7.2	12	683	7.73	9.36	17430	3	0	NA	232	nicht messbar
959	36004	2023-05-16	07:50:00	ja	22386	Pirmasens-Blümelstal	ja	119	73	165	83.2	2023-05-15 00:00:00	2023-05-15 23:59:00	MP	1000	12	13.4	590	7.4	35.5	6368	0	0	9.3	580	155
960	36005	2023-05-16	07:45:00	ja	22387	Pirmasens-Felsalbe	ja	120.5	51	190	77.2	2023-05-15 00:00:00	2023-05-15 23:59:00	MP	1000	7	12.7	575	7.2	nicht messbar	3830	0	0	9	nicht messbar	nicht messbar
961	36006	2023-05-15	00:00:00	ja	23128	Speyer	ja	173	92	254	39.6	2023-05-15 00:00:00	2023-05-15 23:59:00	MP	1000	5	18.3	1484	7.49	43.9	17433	nicht messbar	6	nicht messbar	798	nicht messbar
962	36007	2023-05-15	00:00:00	ja	22459	Zweibrücken	ja	105.5	66	145	74.8	2023-05-15 00:00:00	2023-05-15 23:59:00	MP	1000	7	12.9	998	7.82	29.5	11373	0	1	NA	694	241
963	36008	2023-05-15	00:00:00	ja	20027	Bad Kreuznach	ja	155.5	67	244	86.9	2023-05-15 00:00:00	2023-05-15 23:59:00	MP	1000	4	16.4	1.29	6.4	30.4	19300	0	0	NA	684	130
964	36009	2023-05-16	08:00:00	ja	19985	Andernach	ja	93.5	41	146	41	2023-05-15 08:00:00	2023-05-16 08:00:00	MP	1000	10	14.1	2100	8.23	nicht messbar	16333	0	3	NA	nicht messbar	nicht messbar
965	36016	2023-05-18	00:00:00	ja	22425	Germersheim	ja	233	163	303	585	2023-05-18 00:00:00	2023-05-18 23:59:00	MP	100	24	17.5	131.27	8.04	63.8	6968	0	0	13	649	nicht messbar
966	36017	2023-05-18	00:00:00	ja	22431	Koblenz	ja	180.5	153	208	150	2023-05-18 00:00:00	2023-05-18 23:59:00	MP	1000	5	15	1300	7.6	36.8	25000	0	0	13.2	712	200
967	36018	2023-05-18	07:00:00	ja	22447	Montabaur, GKA	ja	87	45	129	96.1	2023-05-17 00:00:00	2023-05-17 23:59:00	MP	1000	7	12	672	7.69	9.26	17770	2	0	NA	234	nicht messbar
968	36019	2023-05-17	00:00:00	ja	22459	Zweibrücken	ja	168	97	239	195	2023-05-17 00:00:00	2023-05-17 23:59:00	MP	1000	6	12.8	1014	7.91	32.1	10099	0	0	NA	502	220
969	36031	2023-05-19	08:00:00	ja	22448	Trier	nein	179	123	235	175	2023-05-18 08:00:00	2023-05-19 08:00:00	MP	2000	7.5	NA	1009	7.58	nicht messbar	21019	nicht messbar	nicht messbar	nicht messbar	nicht messbar	nicht messbar
970	36032	2023-05-19	08:30:00	ja	22430	Kaiserslautern	ja	190.5	106	275	719	2023-05-18 00:00:00	2023-05-18 23:59:00	MP	1000	5	12.9	612	7.31	22.2	53797	nicht messbar	nicht messbar	13	381	74.9
971	36033	2023-05-18	08:00:00	ja	22439	Mainz	nein	464	360	568	979	2023-05-18 00:00:00	2023-05-18 23:59:00	MP	1000	6	6	1667	7.7	nicht messbar	41536	nicht messbar	NA	12.3	707	192
972	36034	2023-05-18	08:00:00	ja	19985	Andernach	ja	59.5	20	99	105	2023-05-18 08:00:00	2023-05-19 08:00:00	MP	1000	10	14.6	1537	8	nicht messbar	11177	0	0	NA	nicht messbar	nicht messbar
973	36433	2023-05-22	00:00:00	ja	22425	Germersheim	ja	79	59	99	26.1	2023-05-22 00:00:00	2023-05-22 23:59:00	MP	100	24	17.4	106.88	7.98	43.5	8581	0	1	20.8	490	nicht messbar
974	36434	2023-05-23	07:00:00	ja	22447	Montabaur, GKA	ja	143	65	221	101	2023-05-22 00:00:00	2023-05-22 23:59:00	MP	1000	5.5	14.5	847	7.87	24.2	11150	0	0	NA	391	nicht messbar
975	36435	2023-05-23	08:00:00	ja	22448	Trier	nein	201	123	279	102	2023-05-22 08:00:00	2023-05-23 08:00:00	MP	2000	7.5	NA	1119	7.57	nicht messbar	22775	nicht messbar	nicht messbar	nicht messbar	nicht messbar	nicht messbar
976	36436	2023-05-23	00:00:00	ja	22430	Kaiserslautern	ja	203.5	126	281	274	2023-05-22 00:00:00	2023-05-22 23:59:00	MP	1000	5	13.5	751	7.75	23.1	54696	0	0	NA	325	74.72
977	36437	2023-05-22	00:00:00	ja	22431	Koblenz	ja	134.5	85	184	108	2023-05-22 00:00:00	2023-05-22 23:59:00	MP	1000	5	15.5	1500	7.6	41.9	26980	0	0	19.7	899	231
978	36438	2023-05-22	00:00:00	ja	22439	Mainz	nein	223.5	166	281	112	2023-05-22 00:00:00	2023-05-22 23:59:00	MP	1000	6	6	1492	7.9	nicht messbar	61094	nicht messbar	NA	19.8	639	222
979	36439	2023-05-23	07:35:00	ja	22387	Pirmasens-Felsalbe	ja	166	107	225	152	2023-05-22 00:00:00	2023-05-22 23:59:00	MP	1000	7	12.7	720	7.8	nicht messbar	3160	0	0	15	nicht messbar	nicht messbar
980	36440	2023-05-22	00:00:00	ja	23128	Speyer	ja	177.5	157	198	44.3	2023-05-22 00:00:00	2023-05-22 23:59:00	MP	1000	3	18.5	2025	7.37	58.8	12439	nicht messbar	0	nicht messbar	1069	nicht messbar
981	36441	2023-05-23	08:00:00	ja	19985	Andernach	ja	198.5	137	260	186	2023-05-22 08:00:00	2023-05-23 08:00:00	MP	1000	9	15.9	1913	8.1	nicht messbar	10512	0	0	NA	nicht messbar	nicht messbar
982	36442	2023-05-22	00:00:00	ja	32373	Neustadt	ja	136	96	176	71.6	2023-05-22 00:00:00	2023-05-22 23:59:00	MP	1000	9	10.9	912	7.91	50.6	15355	0	10	19	940	nicht messbar
983	36443	2023-05-23	08:00:00	ja	22449	Worms	ja	239.5	196	283	172	2023-05-22 08:00:00	2023-05-23 08:00:00	MP	1000	12	16.1	1903	7.93	57.9	23191	0	1	NA	889	nicht messbar
984	36444	2023-05-22	00:00:00	ja	22459	Zweibrücken	ja	104	78	130	43.5	2023-05-22 00:00:00	2023-05-22 23:59:00	MP	1000	10	14.2	707	7.73	19.2	17802	0	6	NA	810	328
985	36445	2023-05-23	07:30:00	ja	20027	Bad Kreuznach	ja	104	64	144	55.6	2023-05-22 07:30:00	2023-05-23 07:30:00	MP	1000	4	16.9	1.23	6.22	29.4	31750	2	nicht messbar	17.5	628	133
986	36446	2023-05-19	07:30:00	ja	20027	Bad Kreuznach	ja	231	120	342	254	2023-05-18 00:00:00	2023-05-19 00:00:00	MP	1000	4	15.5	1.2	6.03	34.1	16990	nicht messbar	nicht messbar	12.1	554	132
987	36447	2023-05-23	08:00:00	ja	22386	Pirmasens-Blümelstal	ja	246	167	325	277	2023-05-22 00:00:00	2023-05-22 23:59:00	MP	1000	12	13.7	1035	7.5	42.6	5850	nicht messbar	0	nicht messbar	nicht messbar	nicht messbar
988	36459	2023-05-16	08:00:00	ja	22449	Worms	ja	103.5	78	129	58.5	2023-05-15 08:00:00	2023-05-16 08:00:00	MP	1000	12	15.1	1369	7.9	48.1	12888	0	0	NA	782	nicht messbar
989	36460	NA	NA	ja	22438	Landau	nein	107.5	58	157	62.1	NA	NA	NA	NA	NA	NA	NA	NA	NA	NA	NA	NA	NA	NA	NA
990	36461	NA	NA	ja	32373	Neustadt	nein	209	156	262	131	NA	NA	NA	NA	NA	NA	NA	NA	NA	NA	NA	NA	NA	NA	NA
991	36462	2023-05-23	08:00:00	ja	22438	Landau	ja	120	77	163	77.4	2023-05-22 08:00:00	2023-05-23 08:00:00	MP	1000	5	16.4	nicht messbar	8.3	43.3	21718	0	10	NA	456	nicht messbar
992	36463	2023-05-22	18:00:00	ja	25315	BASF Ludwigshafen	nein	62.5	14	111	370	2023-05-21 18:00:00	2023-05-22 18:00:00	MP	2000	20	25	nicht messbar	7	nicht messbar	247292	nicht messbar	NA	nicht messbar	nicht messbar	190
993	36464	2023-05-19	08:00:00	ja	22449	Worms	ja	171	148	194	96.1	2023-05-18 08:00:00	2023-05-19 08:00:00	MP	1000	12	15.3	1840	8	58.8	18720	0	0	NA	799	nicht messbar
994	36465	2023-05-24	00:00:00	ja	22425	Germersheim	ja	74	51	97	31.9	2023-05-24 00:00:00	2023-05-24 23:59:00	MP	100	24	18.7	107.88	8.06	57.1	7712	0	0	14.1	405	nicht messbar
995	36466	2023-05-25	08:15:00	ja	22430	Kaiserslautern	ja	106.5	55	158	124	2023-05-24 00:00:00	2023-05-24 23:59:00	MP	1000	5	13.5	749	7.88	26.66	53941	0	0	NA	272	68.11
996	36467	2023-05-25	08:10:00	ja	22386	Pirmasens-Blümelstal	ja	125.5	109	142	70.5	2023-05-24 00:00:00	2023-05-24 23:59:00	MP	1000	12	13.6	1014	7.8	nicht messbar	5590	nicht messbar	0	nicht messbar	nicht messbar	nicht messbar
997	36468	2023-05-25	07:40:00	ja	22387	Pirmasens-Felsalbe	ja	152	89	215	155	2023-05-24 00:00:00	2023-05-24 23:59:00	MP	1000	7	12.5	936	7.8	nicht messbar	2910	nicht messbar	nicht messbar	NA	nicht messbar	nicht messbar
998	36469	2023-05-25	08:00:00	ja	19985	Andernach	ja	56.5	39	74	25.5	2023-05-24 08:00:00	2023-05-25 08:00:00	MP	1000	7	15.5	1950	8.1	nicht messbar	10265	0	0	NA	nicht messbar	nicht messbar
999	36470	2023-05-24	00:00:00	ja	32373	Neustadt	ja	155.5	108	203	70.7	2023-05-24 00:00:00	2023-05-24 23:59:00	MP	1000	8	9.6	1173	8.075	60	8887	0	0	13.6	1467	nicht messbar
1000	36471	2023-05-25	00:00:00	ja	22449	Worms	ja	55.5	55	56	19.9	2023-05-24 08:00:00	2023-05-25 08:00:00	MP	1000	12	15.7	1945	7.92	61.4	20457	0	0	NA	911	nicht messbar
1001	36472	2023-05-24	00:00:00	ja	22459	Zweibrücken	ja	32	17	47	25.6	2023-05-24 00:00:00	2023-05-24 23:59:00	MP	1000	6	13.4	1311	7.94	38.7	9701	0	0	NA	654	237
1002	36473	2023-05-25	08:00:00	ja	22448	Trier	nein	137.5	106	169	38.5	2023-05-24 08:00:00	2023-05-25 08:00:00	MP	2000	7.5	NA	1158	7.66	nicht messbar	21670	nicht messbar	nicht messbar	nicht messbar	nicht messbar	nicht messbar
1003	36474	2023-05-25	07:30:00	ja	20027	Bad Kreuznach	ja	33	11	55	35.1	2023-05-24 07:30:00	2023-05-25 07:30:00	MP	1000	4	16.6	1.36	6.04	0.052	17110	nicht messbar	nicht messbar	18.8	650	168
1004	36475	2023-05-24	00:00:00	ja	22431	Koblenz	ja	55.5	43	68	16.5	2023-05-24 00:00:00	2023-05-24 23:59:00	MP	1000	5	14.6	1500	7.9	42.6	23956	0	0	11.4	821	203
1005	36476	2023-05-25	07:15:00	ja	22439	Mainz	nein	115	89	141	159	2023-05-24 00:00:00	2023-05-24 23:59:00	MP	1000	6	6	1663	7.8	nicht messbar	44288	nicht messbar	NA	11.6	851	239
1006	36477	2023-05-25	07:00:00	ja	22447	Montabaur, GKA	ja	118.5	52	185	89.8	2023-05-24 00:00:00	2023-05-24 23:59:00	MP	1000	5	13.7	759	7.75	23.7	10500	0	0	NA	379	nicht messbar
1007	36478	2023-05-24	00:00:00	ja	23128	Speyer	ja	66	54	78	39.8	2023-05-24 00:00:00	2023-05-24 23:59:00	MP	1000	2	18.8	2079	7.39	72	11150	nicht messbar	0	nicht messbar	1009	nicht messbar
1008	36479	2023-05-23	18:00:00	ja	25315	BASF Ludwigshafen	nein	6.5	7	6	21.9	2023-05-23 18:00:00	2023-05-24 18:00:00	MP	2000	20	25	nicht messbar	7	nicht messbar	262583	nicht messbar	NA	nicht messbar	nicht messbar	190
1009	36480	2023-05-25	08:00:00	ja	22438	Landau	ja	49.5	38	61	25.5	2023-05-24 08:00:00	2023-05-25 08:00:00	MP	1000	5	15.5	nicht messbar	8	47	11534	10	0	NA	600	nicht messbar
1010	36482	2023-05-29	00:00:00	ja	22425	Germersheim	ja	117	75	159	42.2	2023-05-29 00:00:00	2023-05-29 23:59:00	MP	100	24	18	88.38	8.17	49	6630	0	0	20.8	525	nicht messbar
1011	36483	2023-05-30	08:15:00	ja	22430	Kaiserslautern	ja	156	73	239	147	2023-05-29 00:00:00	2023-05-29 23:59:00	MP	1000	5	13.6	635	7.31	21.5	50446	0	0	NA	228	65.97
1012	36484	2023-05-30	07:00:00	ja	22447	Montabaur, GKA	ja	135	84	186	111	2023-05-29 00:00:00	2023-05-29 23:59:00	MP	1000	4	12	680	7.69	22.5	8140	0	0	NA	334	nicht messbar
1013	36485	2023-05-30	08:30:00	ja	22386	Pirmasens-Blümelstal	ja	231.5	205	258	77.4	2023-05-29 00:00:00	2023-05-29 23:59:00	MP	1000	12	13.9	1170	7.7	nicht messbar	4920	0	0	nicht messbar	nicht messbar	nicht messbar
1014	36486	2023-05-30	07:40:00	ja	22387	Pirmasens-Felsalbe	ja	129	79	179	47.3	2023-05-29 00:00:00	2023-05-29 23:59:00	MP	1000	12	10.5	622	7.9	nicht messbar	4730	0	0	16.9	nicht messbar	nicht messbar
1015	36487	2023-05-29	18:00:00	ja	25315	BASF Ludwigshafen	ja	24.5	17	32	33.9	2023-05-28 18:00:00	2023-05-29 18:00:00	MP	2000	20	23	nicht messbar	7	nicht messbar	251320	nicht messbar	nicht messbar	nicht messbar	nicht messbar	160
1016	36488	2023-05-29	00:00:00	ja	23128	Speyer	ja	153	127	179	75.4	2023-05-29 00:00:00	2023-05-29 23:59:00	MP	1000	3	18.8	1990	7.36	64.5	10661	nicht messbar	0	nicht messbar	1064	nicht messbar
1017	36489	2023-05-29	00:00:00	ja	32373	Neustadt	ja	192.5	122	263	201	2023-05-29 00:00:00	2023-05-29 23:59:00	MP	1000	7	16.2	1264	8.3	67.1	8280	0	0	20.6	938	nicht messbar
1018	36490	2023-05-29	00:00:00	ja	22459	Zweibrücken	ja	93.5	56	131	89	2023-05-29 00:00:00	2023-05-29 23:59:00	MP	1000	5.5	13.5	1239	8.16	34.9	8833	0	0	NA	690	257
1019	36491	2023-05-30	08:00:00	ja	22448	Trier	nein	147.5	82	213	73.4	2023-05-29 08:00:00	2023-05-30 08:00:00	MP	2000	7.5	NA	1138	7.65	nicht messbar	18600	nicht messbar	nicht messbar	nicht messbar	nicht messbar	nicht messbar
1020	36492	2023-05-29	00:00:00	ja	22431	Koblenz	ja	98.5	61	136	76.4	2023-05-29 00:00:00	2023-05-29 23:59:00	MP	1000	5	14.8	1300	7.7	49.2	22176	0	0	18.4	866	216
1021	36493	2023-05-30	07:30:00	ja	22439	Mainz	nein	117	70	164	53.4	2023-05-29 00:00:00	2023-05-29 23:59:00	MP	1000	6	6	1696	8	nicht messbar	27379	nicht messbar	NA	19.2	634	233
1022	36496	2023-06-01	08:00:00	ja	22449	Worms	ja	95.5	79	112	51.1	2023-05-31 08:00:00	2023-06-01 08:00:00	MP	1000	12	16	1.89	8	59.5	22044	0	0	NA	855	nicht messbar
1023	36497	2023-05-30	00:00:00	ja	22449	Worms	ja	125.5	95	156	40.4	2023-05-29 08:00:00	2023-05-30 08:00:00	MP	1000	12	15.7	1856	3	60	19417	0	0	NA	825	nicht messbar
1024	36498	2023-05-31	00:00:00	ja	20027	Bad Kreuznach	ja	126	74	178	60	2023-05-31 00:00:00	2023-05-31 23:59:00	MP	1000	10	17.1	1.25	7.88	33.2	16630	0	0	NA	666	157
1025	36499	2023-05-29	00:00:00	ja	20027	Bad Kreuznach	ja	46	17	75	58.2	2023-05-29 00:00:00	2023-05-29 23:59:00	MP	1000	10	16.2	1.32	5.42	43.3	15060	0	0	NA	644	146
1026	36500	2023-05-31	00:00:00	ja	22425	Germersheim	ja	97	72	122	80.8	2023-05-31 00:00:00	2023-05-31 23:59:00	MP	100	24	19.4	132.27	8.23	60.3	6375	0	0	20.3	1057	nicht messbar
1027	36502	2023-06-01	08:00:00	ja	22430	Kaiserslautern	ja	116	90	142	220	2023-05-31 00:00:00	2023-05-31 23:59:00	MP	1000	5	14.2	743	7.98	23.1	52101	0	0	NA	464	116.58
1028	36503	2023-05-31	00:00:00	ja	22431	Koblenz	ja	146.5	95	198	149	2023-05-31 00:00:00	2023-05-31 23:59:00	MP	1000	5	15	1300	7.5	45.8	23516	0	0	20.4	995	223
1029	36504	2023-05-30	18:00:00	ja	25315	BASF Ludwigshafen	ja	40	27	53	532	2023-05-30 18:00:00	2023-05-31 18:00:00	MP	2000	20	23	nicht messbar	7	nicht messbar	241335	nicht messbar	nicht messbar	nicht messbar	nicht messbar	200
1030	36505	2023-05-29	08:00:00	ja	22438	Landau	ja	124	72	176	35.7	2023-05-28 08:00:00	2023-05-29 08:00:00	MP	1000	1	16.2	nicht messbar	8.5	41.2	7572	nicht messbar	nicht messbar	NA	691	nicht messbar
1031	36506	2023-05-31	08:00:00	ja	22438	Landau	ja	95.5	77	114	51.1	2023-05-31 08:00:00	2023-06-01 08:00:00	MP	1000	1	16.4	nicht messbar	7.9	49	10427	0	0	NA	841	nicht messbar
1032	36507	2023-06-01	00:00:00	ja	22439	Mainz	nein	97.5	74	121	33.6	2023-05-31 00:00:00	2023-05-31 23:59:00	MP	1000	6	6	1734	7.8	nicht messbar	42150	nicht messbar	NA	20	776	301
1033	36508	2023-06-01	07:00:00	ja	22447	Montabaur, GKA	ja	84	75	93	231	2023-05-31 00:00:00	2023-05-31 23:59:00	MP	1000	4	12.5	856	7.85	26.1	8630	0	0	NA	452	nicht messbar
1034	36512	2023-06-01	08:15:00	ja	22387	Pirmasens-Felsalbe	ja	129	79	179	109	2023-05-31 00:00:00	2023-05-31 23:59:00	MP	1000	7	14	847	8.1	nicht messbar	2770	0	0	8	nicht messbar	nicht messbar
1035	36514	2023-05-31	00:00:00	ja	23128	Speyer	ja	124	118	130	44	2023-05-31 00:00:00	2023-05-31 23:59:00	MP	1000	3	19.2	1755	7.39	58.2	11415	nicht messbar	0	nicht messbar	1064	nicht messbar
1036	36516	2023-05-31	00:00:00	ja	32373	Neustadt	ja	115.5	85	146	33.6	2023-05-31 00:00:00	2023-05-31 23:59:00	MP	1000	8	10.9	1135	7.91	61.7	8624	0	0	20.5	771	nicht messbar
1037	36517	2023-05-31	00:00:00	ja	22459	Zweibrücken	ja	98.5	67	130	78.2	2023-05-31 00:00:00	2023-05-31 23:59:00	MP	1000	5.5	13.9	1149	7.89	38.2	8990	0	0	NA	699	248
1038	36584	2023-06-01	08:00:00	ja	22448	Trier	nein	119	96	142	134	2023-05-31 08:00:00	2023-06-01 08:00:00	MP	2000	7.5	NA	1111	7.2	nicht messbar	20423	nicht messbar	nicht messbar	nicht messbar	nicht messbar	nicht messbar
1039	36710	2023-06-05	00:00:00	ja	22425	Germersheim	ja	43	29	57	17.1	2023-06-05 00:00:00	2023-06-05 23:59:00	MP	100	24	20	119.57	7.62	36.4	8453	0	0	21.3	463	nicht messbar
1040	36711	2023-06-06	00:00:00	ja	22430	Kaiserslautern	ja	50	31	69	24.2	2023-06-05 00:00:00	2023-06-05 23:59:00	MP	1000	5	13.9	712	7.51	21.6	50390	nicht messbar	nicht messbar	12	381	95.2
1041	36712	2023-06-05	18:00:00	ja	25315	BASF Ludwigshafen	ja	10.5	9	12	40.7	2023-06-04 18:00:00	2023-06-05 18:00:00	MP	2000	20	23	nicht messbar	7	nicht messbar	242750	nicht messbar	nicht messbar	nicht messbar	nicht messbar	190
1042	36713	2023-06-05	00:00:00	ja	23128	Speyer	ja	69.5	50	89	24	2023-06-05 00:00:00	2023-06-05 23:59:00	MP	1000	38	19.7	1825	7.4	63	11180	nicht messbar	0	nicht messbar	1293	nicht messbar
1043	36714	2023-06-05	00:00:00	ja	32373	Neustadt	ja	49.5	34	65	64.3	2023-06-05 00:00:00	2023-06-05 23:59:00	MP	1000	7	8.7	1197	8.05	59	8673	0	0	21.3	963	nicht messbar
1044	36717	2023-06-06	00:00:00	ja	22439	Mainz	nein	45.5	23	68	66.5	2023-06-05 00:00:00	2023-06-05 23:59:00	MP	1000	6	6	1726	7.7	nicht messbar	41498	nicht messbar	NA	18.8	849	325
1045	36718	2023-06-06	08:00:00	ja	19985	Andernach	ja	33	24	42	50.2	2023-06-05 08:00:00	2023-06-06 08:00:00	MP	1000	5	16.2	2118	8.2	nicht messbar	9455	0	0	NA	nicht messbar	nicht messbar
1046	36719	2023-06-05	00:00:00	ja	22459	Zweibrücken	ja	54	44	64	34	2023-06-05 00:00:00	2023-06-05 23:59:00	MP	1000	6	14.2	1262	7.66	33.7	9059	0	0	NA	814	267
1047	36721	2023-06-05	00:00:00	ja	22431	Koblenz	ja	74.5	46	103	29	2023-06-05 00:00:00	2023-06-05 23:59:00	MP	1000	5	15.8	1600	7.6	42.8	25040	0	0	19.9	813	204
1048	36722	2023-06-06	07:00:00	ja	22447	Montabaur, GKA	ja	36	28	44	27.9	2023-06-05 00:00:00	2023-06-05 23:59:00	MP	1000	4.2	14.5	924	7.8	24.5	7370	0	0	NA	450	nicht messbar
1049	36724	2023-06-09	08:00:00	ja	19985	Andernach	ja	29	15	43	80.6	2023-06-08 08:00:00	2023-06-08 08:00:00	MP	1000	4	17.2	2031	8.2	nicht messbar	14393	0	1	NA	nicht messbar	nicht messbar
1050	36725	2023-06-06	08:00:00	ja	22449	Worms	ja	74.5	57	92	28.7	2023-06-05 08:00:00	2023-06-06 08:00:00	MP	1000	12	16.6	1886	8	59.1	12468	0	0	NA	912	nicht messbar
1051	36726	2023-06-08	00:00:00	ja	32373	Neustadt	ja	48	14	82	33.6	2023-06-08 00:00:00	2023-06-08 23:59:00	MP	1000	8	11	1176	8.09	61.9	8019	0	0	19.3	747	nicht messbar
1052	36727	2023-06-07	00:00:00	ja	22459	Zweibrücken	ja	27	14	40	53.5	2023-06-07 00:00:00	2023-06-07 23:59:00	MP	1000	6	14.7	1251	7.24	40.4	9075	0	0	NA	677	248
1053	36731	2023-06-09	08:00:00	ja	22448	Trier	nein	39.5	24	55	149	2023-06-08 08:00:00	2023-06-09 08:00:00	MP	1000	7.5	NA	1045	7.52	nicht messbar	20044	nicht messbar	nicht messbar	nicht messbar	nicht messbar	nicht messbar
1054	36732	2023-06-06	08:00:00	ja	22448	Trier	nein	61.5	34	89	69.1	2023-06-05 08:00:00	2023-06-06 08:00:00	MP	1000	7.5	NA	1168	7.63	nicht messbar	19064	nicht messbar	nicht messbar	nicht messbar	nicht messbar	nicht messbar
1055	36733	2023-06-08	00:00:00	ja	22431	Koblenz	ja	31	14	48	54.4	2023-06-08 00:00:00	2023-06-08 23:59:00	MP	1000	5	16.3	1100	7.4	29.8	33172	0	1	21.6	726	191
1056	36734	2023-06-09	08:00:00	ja	22439	Mainz	nein	54	26	82	60.4	2023-06-08 00:00:00	2023-06-08 23:59:00	MP	1000	6	6	1665	7.5	nicht messbar	43328	nicht messbar	NA	20.5	804	219
1057	36735	2023-06-09	08:00:00	ja	22449	Worms	ja	51.5	36	67	206	2023-06-08 08:00:00	2023-06-09 08:00:00	MP	1000	12	17	1613	7.9	49.5	26454	4	0	NA	924	nicht messbar
1058	36817	2023-06-08	08:00:00	ja	22438	Landau	ja	43.5	29	58	63	2023-06-07 08:00:00	2023-06-08 08:00:00	MP	1000	1	17.3	nicht messbar	8	45.2	9157	0	0	NA	540	nicht messbar
1059	36818	2023-06-06	08:00:00	ja	22438	Landau	ja	44.5	34	55	19.6	2023-06-05 08:00:00	2023-06-06 08:00:00	MP	1000	10	nicht messbar	nicht messbar	8.4	38.6	10969	0	0	24	753	nicht messbar
1060	36825	2023-06-12	00:00:00	ja	22425	Germersheim	ja	43	19	67	11.4	2023-06-12 00:00:00	2023-06-12 23:59:00	MP	100	24	21.2	113.28	8.33	38.8	7665	0	0	23.9	410	nicht messbar
1061	36826	2023-06-12	00:00:00	ja	32373	Neustadt	ja	63	19	107	23.4	2023-06-12 00:00:00	2023-06-12 23:59:00	MP	1000	6.5	11	1195	8.04	61.7	9173	0	0	22.3	797	nicht messbar
1062	36828	2023-06-13	00:00:00	ja	22430	Kaiserslautern	ja	78.5	36	121	41.8	2023-06-12 00:00:00	2023-06-12 23:59:00	MP	1000	5	14.4	722	7.68	22.8	50488	0	0	NA	389	25.02
1063	36829	2023-06-13	07:00:00	ja	22447	Montabaur, GKA	ja	22	19	25	41.2	2023-06-12 00:00:00	2023-06-12 23:59:00	MP	1000	4	14.5	768	7.8	30.6	6840	0	0	NA	488	nicht messbar
1064	36830	2023-06-12	18:00:00	ja	25315	BASF Ludwigshafen	ja	0	0	0	0	2023-06-11 18:00:00	2023-06-12 18:00:00	MP	2000	20	23	nicht messbar	7	nicht messbar	242786	nicht messbar	nicht messbar	nicht messbar	nicht messbar	210
1065	36831	2023-06-13	08:00:00	ja	22449	Worms	ja	30	60	0	10.2	2023-06-12 08:00:00	2023-06-13 08:00:00	MP	1000	12	17.7	1874	8	60.3	18899	0	0	NA	909	nicht messbar
1066	36837	2023-06-13	08:00:00	ja	22386	Pirmasens-Blümelstal	ja	84	71	97	24.3	2023-06-12 00:00:00	2023-06-12 23:59:00	MP	1000	12	15.4	1175	7.8	nicht messbar	5080	nicht messbar	0	nicht messbar	nicht messbar	nicht messbar
1067	36838	2023-06-13	07:40:00	ja	22387	Pirmasens-Felsalbe	ja	200.5	136	265	66.2	2023-06-12 00:00:00	2023-06-12 23:59:00	MP	1000	7	15.4	244	7.6	nicht messbar	2820	0	0	NA	nicht messbar	nicht messbar
1068	36839	2023-06-12	00:00:00	ja	23128	Speyer	ja	127	90	164	24.8	2023-06-12 00:00:00	2023-06-12 23:59:00	MP	1000	4	20.8	1903	7.41	60.4	12019	nicht messbar	0	nicht messbar	1284	nicht messbar
1069	36842	2023-06-13	08:00:00	ja	22448	Trier	nein	77.5	19	136	55.4	2023-06-12 08:00:00	2023-06-13 08:00:00	MP	1000	7.5	NA	1192	6.42	nicht messbar	19490	nicht messbar	nicht messbar	nicht messbar	nicht messbar	nicht messbar
1070	36843	2023-06-12	00:00:00	ja	22431	Koblenz	ja	76	51	101	47.5	2023-06-12 00:00:00	2023-06-12 23:59:00	MP	1000	5	16.2	1600	7.6	44.2	25824	0	0	24.4	873	225
1071	36844	2023-06-12	08:00:00	ja	22438	Landau	ja	55.5	19	92	32.1	2023-06-11 08:00:00	2023-06-12 08:00:00	MP	1000	1	17.8	nicht messbar	8.1	42.4	10384	0	0	NA	626	nicht messbar
1072	36845	2023-06-13	08:10:00	ja	22439	Mainz	nein	134	69	199	55.4	2023-06-12 00:00:00	2023-06-12 23:59:00	MP	1000	6	6	1655	7.5	nicht messbar	43443	nicht messbar	NA	23.2	769	248
1073	36846	2023-05-31	08:00:00	ja	19985	Andernach	ja	122	74	170	76.2	2023-05-31 08:00:00	2023-05-31 08:30:00	EP	1000	5	15.1	2000	8.2	nicht messbar	nicht messbar	0	0	13.7	nicht messbar	nicht messbar
1074	36847	2023-06-13	08:00:00	ja	19985	Andernach	ja	53	19	87	3.14	2023-06-12 08:00:00	2023-06-13 08:00:00	MP	1000	11	16.7	2182	7.8	nicht messbar	9433	0	0	NA	nicht messbar	nicht messbar
1075	36848	2023-06-12	00:00:00	ja	22459	Zweibrücken	ja	22	19	25	11.6	2023-06-12 00:00:00	2023-06-12 23:59:00	MP	1000	5.5	15.2	1282	7.8	nicht messbar	9000	0	0	NA	656	249
1076	36864	2023-06-14	00:00:00	ja	22425	Germersheim	ja	65	13	117	11.8	2023-06-14 00:00:00	2023-06-14 23:59:00	MP	100	24	19.8	104.98	8.21	58.9	7198	0	0	21.9	471	nicht messbar
1077	36865	2023-06-15	07:00:00	ja	22447	Montabaur, GKA	ja	29	8	50	36.4	2023-06-14 07:00:00	2023-06-15 07:00:00	MP	1000	3.9	14.7	864	7.8	28.5	6560	0	0	NA	433	nicht messbar
1078	36866	2023-06-15	07:45:00	ja	22386	Pirmasens-Blümelstal	ja	59.5	36	83	29.2	2023-06-14 00:00:00	2023-06-14 23:59:00	MP	1000	10	15.7	1310	7.3	48.9	4880	0	0	nicht messbar	877	nicht messbar
1079	36867	2023-06-14	18:00:00	ja	25315	BASF Ludwigshafen	ja	13	8	18	8.33	2023-06-13 18:00:00	2023-06-14 18:00:00	MP	2000	20	23	nicht messbar	7	nicht messbar	239700	nicht messbar	nicht messbar	nicht messbar	260	nicht messbar
1080	36868	2023-06-15	07:45:00	ja	22387	Pirmasens-Felsalbe	ja	438.5	242	635	108	2023-06-14 00:00:00	2023-06-14 23:59:00	MP	1000	6	14	752	7.7	nicht messbar	2690	nicht messbar	nicht messbar	8	nicht messbar	nicht messbar
1081	36869	2023-06-15	08:00:00	ja	19985	Andernach	ja	33	8	58	11.9	2023-06-14 08:00:00	2023-06-15 08:00:00	MP	1000	24	16.1	2054	8.1	nicht messbar	9332	0	0	NA	nicht messbar	nicht messbar
1082	36870	2023-06-14	00:00:00	ja	23128	Speyer	ja	138.5	77	200	17.6	2023-06-14 00:00:00	2023-06-14 23:59:00	MP	1000	3.5	21.1	2281	7.49	64	11514	nicht messbar	0	nicht messbar	1222	nicht messbar
1083	36871	2023-06-14	00:00:00	ja	32373	Neustadt	ja	121.5	52	191	90	2023-06-14 00:00:00	2023-06-14 23:59:00	MP	1000	6	11.7	1287	8.1	53.6	8663	0	0	21.1	764	nicht messbar
1084	36872	2023-06-14	00:00:00	ja	22459	Zweibrücken	ja	34	8	60	37.4	2023-06-14 00:00:00	2023-06-14 23:59:00	MP	1000	5	15.4	1348	7.81	39.7	8824	0	0	NA	710	247
1085	36873	2023-06-14	00:00:00	ja	22431	Koblenz	ja	142.5	89	196	44.4	2023-06-14 00:00:00	2023-06-14 23:59:00	MP	1000	5	16.4	1500	7.4	41.6	26748	0	0	21.2	801	212
1086	36874	2023-06-15	07:30:00	ja	22439	Mainz	nein	134.5	75	194	23	2023-06-14 00:00:00	2023-06-14 23:59:00	MP	1000	6	6	1930	7.7	nicht messbar	43866	nicht messbar	NA	20.3	761	254
1087	36875	2023-06-15	00:00:00	ja	22449	Worms	ja	64.5	32	97	13.5	2023-06-14 08:00:00	2023-06-15 08:00:00	MP	1000	12	18	1841	8	59.1	19856	0	0	NA	847	nicht messbar
1088	36876	2023-06-09	00:00:00	ja	20027	Bad Kreuznach	ja	48.5	22	75	90.8	2023-06-09 00:00:00	2023-06-09 23:59:00	MP	1000	4	17.5	1.34	7.94	33.8	15540	nicht messbar	nicht messbar	24.2	595	156
1089	36877	2023-06-12	00:00:00	ja	20027	Bad Kreuznach	ja	59.5	19	100	16.7	2023-06-12 00:00:00	2023-06-12 23:59:00	MP	1000	10	18.8	1.49	8.01	35.7	16110	0	0	NA	569	137
1090	36878	2023-06-14	00:00:00	ja	20027	Bad Kreuznach	ja	37.5	8	67	17.1	2023-06-14 00:00:00	2023-06-14 23:59:00	MP	1000	10	19.1	1.48	7.6	36.1	15890	0	0	NA	669	211
1091	36879	2023-06-06	07:30:00	ja	20027	Bad Kreuznach	ja	58.5	42	75	17.1	2023-06-05 00:00:00	2023-06-05 23:59:00	MP	1000	4	18.1	1.51	8.06	40.2	16310	nicht messbar	nicht messbar	25	774	209
1092	36880	2023-06-15	00:00:00	ja	22430	Kaiserslautern	ja	208	100	316	97.7	2023-06-14 00:00:00	2023-06-14 23:59:00	MP	1000	5	15	755	8.02	22.4	49842	0	0	NA	491	138.1
1093	36881	2023-06-15	08:00:00	ja	22438	Landau	ja	41	8	74	36.9	2023-06-14 08:00:00	2023-06-15 08:00:00	MP	1000	5	17.8	nicht messbar	8.5	40.1	10460	nicht messbar	nicht messbar	NA	722	nicht messbar
1094	36964	2023-06-09	00:00:00	ja	22425	Germersheim	nein	22	14	30	3.08	NA	NA	NA	NA	NA	NA	NA	NA	NA	NA	NA	NA	NA	NA	NA
1095	36965	2023-06-09	08:15:00	ja	22430	Kaiserslautern	ja	42	24	60	136	2023-06-08 00:00:00	2023-06-08 23:59:00	MP	1000	5	14.3	716	7.68	22	49648	nicht messbar	nicht messbar	16	414	107.3
1096	36966	2023-06-06	00:00:00	ja	22386	Pirmasens-Blümelstal	nein	23.5	20	27	9.96	NA	NA	NA	NA	NA	NA	NA	NA	NA	NA	NA	NA	NA	NA	NA
1097	36967	2023-06-06	00:00:00	ja	22387	Pirmasens-Felsalbe	nein	99.5	81	118	67.2	NA	NA	NA	NA	NA	NA	NA	NA	NA	NA	NA	NA	NA	NA	NA
1098	36968	2023-06-15	08:00:00	ja	22448	Trier	nein	168	84	252	66.9	2023-06-14 08:00:00	2023-06-15 08:00:00	MP	1000	7.5	NA	1153	7.32	nicht messbar	19614	nicht messbar	nicht messbar	nicht messbar	nicht messbar	nicht messbar
1099	36969	2023-06-19	00:00:00	ja	22425	Germersheim	ja	88.5	60	117	18.6	2023-06-19 00:00:00	2023-06-19 23:59:00	MP	100	24	22.3	84.48	8.13	45.9	6519	0	0	25.7	547	nicht messbar
1100	36970	2023-06-20	07:00:00	ja	22447	Montabaur, GKA	ja	92.5	20	165	24	2023-06-19 00:00:00	2023-06-19 23:59:00	MP	1000	4	12.4	868	7.8	12.2	6750	0	0	NA	494	nicht messbar
1101	36971	2023-06-19	00:00:00	ja	32373	Neustadt	ja	117	68	166	17.4	2023-06-19 00:00:00	2023-06-19 23:59:00	MP	1000	7	10.8	1147	8.06	57.1	8873	0	1	24.3	641	nicht messbar
1102	36977	2023-06-20	00:00:00	ja	22430	Kaiserslautern	ja	88	65	111	75.9	2023-06-19 00:00:00	2023-06-19 23:59:00	MP	1000	5	14.9	741	7.41	26.97	49413	0	0	NA	361	102.19
1103	36978	2023-06-20	08:00:00	ja	22438	Landau	ja	101.5	79	124	23.2	2023-06-19 08:00:00	2023-06-20 08:00:00	MP	1000	5	19.2	nicht messbar	7.8	49.1	nicht messbar	0	5	NA	447	nicht messbar
1104	36979	2023-06-20	08:00:00	ja	22386	Pirmasens-Blümelstal	ja	53	46	60	21.2	2023-06-19 00:00:00	2023-06-19 23:59:00	MP	1000	12	16.1	1069	7.8	48.1	5700	0	2	nicht messbar	nicht messbar	nicht messbar
1105	36980	2023-06-18	18:00:00	ja	25315	BASF Ludwigshafen	nein	0	0	0	0	2023-06-18 18:00:00	2023-06-19 18:00:00	MP	1000	20	30	nicht messbar	7	nicht messbar	255483	nicht messbar	NA	nicht messbar	nicht messbar	300
1106	36981	2023-06-20	07:45:00	ja	22387	Pirmasens-Felsalbe	ja	110	93	127	42.6	2023-06-19 00:00:00	2023-06-19 23:59:00	MP	1000	7	14.8	644	7.6	nicht messbar	3020	2	0	17	nicht messbar	nicht messbar
1107	36982	2023-06-20	00:00:00	ja	22449	Worms	ja	83.5	56	111	19.2	2023-06-19 08:00:00	2023-06-20 08:00:00	MP	1000	12	19.1	1818	8	60.6	27145	0	2	NA	950	nicht messbar
1108	36984	2023-06-19	00:00:00	ja	22431	Koblenz	ja	101.5	93	110	25.2	2023-06-19 00:00:00	2023-06-19 23:59:00	MP	1000	5	16.9	1400	7.5	42.1	25288	0	0	25	816	205
1109	36985	2023-06-20	08:00:00	ja	22439	Mainz	nein	187	107	267	34.8	2023-06-19 00:00:00	2023-06-19 23:59:00	MP	1000	6	6	1752	7.7	nicht messbar	44134	nicht messbar	NA	25	792	260
1110	36986	2023-06-20	08:00:00	ja	19985	Andernach	ja	44.5	39	50	15	2023-06-19 08:00:00	2023-06-20 08:00:00	MP	1000	7	17.8	1335	7.9	nicht messbar	17861	nicht messbar	10	NA	nicht messbar	nicht messbar
1111	36987	2023-06-19	00:00:00	ja	23128	Speyer	ja	97.5	60	135	26.2	2023-06-19 00:00:00	2023-06-19 23:59:00	MP	1000	3	21.5	1914	7.45	62	12155	nicht messbar	0	nicht messbar	1353	nicht messbar
1112	36988	2023-06-19	00:00:00	ja	22459	Zweibrücken	ja	55	34	76	27	2023-06-19 00:00:00	2023-06-19 23:59:00	MP	1000	5	15.8	1122	8.11	42.4	8344	0	0	NA	786	352
1113	37010	2023-06-21	00:00:00	ja	22425	Germersheim	ja	9.5	6	13	3.83	2023-06-21 00:00:00	2023-06-21 23:59:00	MP	100	24	20.4	67.39	8.2	54.4	9403	15	0	25	475	nicht messbar
1114	37011	2023-06-22	07:00:00	ja	22447	Montabaur, GKA	ja	42	23	61	23	2023-06-21 00:00:00	2023-06-21 23:59:00	MP	1000	3.5	8.6	852	8	30.6	7850	11	0	NA	509	nicht messbar
1115	37012	2023-06-21	18:00:00	ja	25315	BASF Ludwigshafen	ja	5.5	0	11	14.3	2023-06-20 18:00:00	2023-06-21 18:00:00	MP	2000	20	23	nicht messbar	7	nicht messbar	265870	nicht messbar	nicht messbar	nicht messbar	nicht messbar	270
1116	37013	2023-06-22	00:00:00	ja	32373	Neustadt	ja	46	38	54	34.8	2023-06-22 00:00:00	2023-06-22 23:59:00	MP	1000	8	11.8	945	8.01	46.2	1098	2	1	23.8	738	nicht messbar
1117	37014	2023-06-21	00:00:00	ja	23128	Speyer	ja	4.5	6	3	2.14	2023-06-21 00:00:00	2023-06-21 23:59:00	MP	1000	4	22.4	1229	7.32	40	17403	nicht messbar	3	nicht messbar	791	nicht messbar
1118	37015	2023-06-21	00:00:00	ja	22459	Zweibrücken	ja	5.5	6	5	1.69	2023-06-21 00:00:00	2023-06-21 23:59:00	MP	1000	5	16	1140	7.8	38.5	8459	0	1	NA	645	244
1119	37019	2023-06-20	08:00:00	ja	22448	Trier	nein	99	71	127	29.5	2023-06-19 08:00:00	2023-06-20 08:00:00	MP	1000	7.5	NA	940	7.36	nicht messbar	18601	nicht messbar	nicht messbar	nicht messbar	nicht messbar	nicht messbar
1120	37020	2023-06-21	00:00:00	ja	22431	Koblenz	ja	24	24	24	14	2023-06-21 00:00:00	2023-06-21 23:59:00	MP	1000	5	17.1	1200	7.5	45.8	26380	26	0	24.4	1081	191
1121	37021	2023-06-22	07:10:00	ja	22439	Mainz	nein	20.5	15	26	12.7	2023-06-21 00:00:00	2023-06-21 23:59:00	MP	1000	6	6	1508	7.8	nicht messbar	49549	nicht messbar	NA	23.2	694	218
1122	37022	2023-06-22	07:45:00	ja	22386	Pirmasens-Blümelstal	ja	17	15	19	19	2023-06-21 00:00:00	2023-06-21 23:59:00	MP	1000	12	16.4	1140	7.8	41.1	5580	nicht messbar	0	nicht messbar	776	nicht messbar
1123	37023	2023-06-22	07:50:00	ja	22387	Pirmasens-Felsalbe	ja	50	29	71	29.4	2023-06-21 00:00:00	2023-06-21 23:59:00	MP	1000	8	16	590	7.9	nicht messbar	2920	2	1	NA	nicht messbar	nicht messbar
1124	37024	2023-06-22	08:00:00	ja	19985	Andernach	ja	22.5	22	23	12.6	2023-06-21 08:00:00	2023-06-22 08:00:00	MP	1000	6	20.2	1969	8	nicht messbar	9554	0	0	NA	nicht messbar	nicht messbar
1125	37025	2023-06-22	00:00:00	ja	22449	Worms	ja	16.5	14	19	8.21	2023-06-21 08:00:00	2023-06-22 08:00:00	MP	1000	12	19.1	1.76	8	50.8	23255	0	1	NA	874	nicht messbar
1126	37026	2023-06-23	08:00:00	ja	22448	Trier	nein	46	19	73	55.9	2023-06-22 08:00:00	2023-06-23 08:00:00	MP	1000	7.5	NA	524	7.5	nicht messbar	35145	nicht messbar	nicht messbar	nicht messbar	nicht messbar	nicht messbar
1127	37039	2023-06-22	07:30:00	ja	20027	Bad Kreuznach	ja	10.5	6	15	15	2023-06-21 00:00:00	2023-06-22 00:00:00	MP	1000	5	19.7	1.13	7.83	31.3	19270	nicht messbar	nicht messbar	24.2	1156	346
1128	37040	2023-06-20	07:20:00	ja	20027	Bad Kreuznach	ja	85	82	88	50	2023-06-20 00:00:00	2023-06-20 23:59:00	MP	1000	4	19.4	1.33	7.89	34.1	13840	nicht messbar	nicht messbar	27.6	877	227
1129	37046	2023-06-22	08:15:00	ja	22430	Kaiserslautern	ja	19.5	9	30	92	2023-06-21 00:00:00	2023-06-21 23:59:00	MP	1000	5	16.1	595	7.9	21.87	50632	3	0	NA	347	100.85
1130	37047	2023-06-22	08:00:00	ja	22438	Landau	ja	42.5	37	48	28.9	2023-06-21 08:00:00	2023-06-22 08:00:00	MP	1000	5	20.2	nicht messbar	7.3	38.5	21868	2	6	NA	820	nicht messbar
1131	37153	2023-06-26	00:00:00	ja	22425	Germersheim	ja	50	17	83	15.3	2023-06-26 00:00:00	2023-06-26 23:59:00	MP	100	24	24.3	85.88	7.94	43.6	6879	0	0	25.8	438	nicht messbar
1132	37154	2023-06-26	18:00:00	ja	25315	BASF Ludwigshafen	ja	0	0	0	0	2023-06-25 18:00:00	2023-05-26 18:00:00	MP	2000	20	23	nicht messbar	7	nicht messbar	258200	nicht messbar	nicht messbar	nicht messbar	nicht messbar	240
1133	37155	2023-06-27	08:30:00	ja	22430	Kaiserslautern	ja	12.5	1	24	14.5	2023-06-26 00:00:00	2023-06-26 23:59:00	MP	1000	5	15.9	792	7.79	23.4	47896	0	0	NA	410	109.89
1134	37156	2023-06-27	07:00:00	ja	22447	Montabaur, GKA	ja	37.5	1	74	67.4	2023-06-26 00:00:00	2023-06-26 23:59:00	MP	1000	4	15.5	935	7.76	31.2	6330	0	0	NA	537	nicht messbar
1135	37157	2023-06-26	00:00:00	ja	23128	Speyer	ja	46.5	23	70	7.69	2023-06-26 00:00:00	2023-06-26 23:59:00	MP	1000	2	22.2	2132	7.39	59	11943	nicht messbar	0	nicht messbar	1095	nicht messbar
1136	37158	2023-06-26	00:00:00	ja	32373	Neustadt	ja	76	22	130	15.2	2023-06-26 00:00:00	2023-06-26 23:59:00	MP	1000	7	18.1	1153	7.81	52.8	9193	0	0	23.8	823	nicht messbar
1137	37160	2023-06-26	00:00:00	ja	22431	Koblenz	ja	81.5	60	103	25.4	2023-06-26 00:00:00	2023-06-26 23:59:00	MP	1000	5	17.3	1500	7.6	39.2	25772	0	0	22.3	678	191
1138	37161	2023-06-27	07:45:00	ja	22439	Mainz	nein	44.5	14	75	35.9	2023-06-26 00:00:00	2023-06-26 23:59:00	MP	1000	6	6	1726	7.7	nicht messbar	44425	nicht messbar	NA	22.5	787	228
1139	37162	2023-06-27	08:00:00	ja	22386	Pirmasens-Blümelstal	ja	62	51	73	47	2023-06-26 00:00:00	2023-06-26 23:59:00	MP	1000	12	16.5	1180	7.5	48.8	4960	0	0	nicht messbar	951	235
1140	37163	2023-06-27	00:00:00	ja	22387	Pirmasens-Felsalbe	ja	107.5	47	168	157	2023-06-26 00:00:00	2023-06-26 23:59:00	MP	1000	7	15	821	8.2	nicht messbar	2720	nicht messbar	nicht messbar	NA	nicht messbar	nicht messbar
1141	37164	2023-06-27	00:00:00	ja	22449	Worms	ja	78	47	109	42.2	2023-06-26 07:00:00	2023-06-27 07:00:00	MP	1000	3	19	1776	8.2	70.6	22103	0	0	NA	941	nicht messbar
1142	37165	2023-06-26	00:00:00	ja	22459	Zweibrücken	ja	71.5	49	94	98.8	2023-06-26 00:00:00	2023-06-26 23:59:00	MP	1000	5	16.1	1343	7.82	40.4	8268	0	0	NA	683	257
1143	37166	2023-06-27	08:00:00	ja	22448	Trier	nein	81.5	53	110	35.4	2023-06-26 08:00:00	2023-06-27 08:00:00	MP	1000	7.5	NA	1100	7.4	nicht messbar	20597	nicht messbar	nicht messbar	nicht messbar	nicht messbar	nicht messbar
1144	37167	2023-06-26	00:00:00	ja	22438	Landau	ja	61.5	38	85	24.8	2023-06-25 08:00:00	2023-06-26 08:00:00	MP	1000	1	18.7	nicht messbar	8	23.9	10919	0	0	NA	872	nicht messbar
1145	37241	2023-06-28	00:00:00	ja	22425	Germersheim	ja	108.5	83	134	14.7	2023-06-28 00:00:00	2023-06-28 23:59:00	MP	100	24	24.3	78.08	7.32	59	7315	0	0	27.7	502	nicht messbar
1146	37242	2023-06-29	08:00:00	ja	22438	Landau	ja	34.5	27	42	5.77	2023-06-28 08:00:00	2023-06-29 08:00:00	MP	1000	5	19.2	nicht messbar	7.9	45.6	10156	0	0	NA	784	nicht messbar
1147	37243	2023-06-29	07:00:00	ja	22447	Montabaur, GKA	ja	54.5	45	64	14.9	2023-06-28 00:00:00	2023-06-28 23:59:00	MP	1000	3.5	15.5	1031	7.9	33.8	6070	0	0	NA	564	nicht messbar
1148	37244	2023-06-28	18:00:00	ja	25315	BASF Ludwigshafen	ja	0.5	1	0	2.49	2023-06-27 18:00:00	2023-06-28 18:00:00	MP	2000	20	23	nicht messbar	7	nicht messbar	253250	nicht messbar	nicht messbar	nicht messbar	nicht messbar	260
1149	37245	2023-06-28	00:00:00	ja	32373	Neustadt	ja	64	60	68	14.3	2023-06-28 00:00:00	2023-06-28 23:59:00	MP	1000	7	11.1	1125	8.12	57	8744	0	0	20.7	840	nicht messbar
1150	37255	2023-06-28	00:00:00	ja	22431	Koblenz	ja	69.5	49	90	43.2	2023-06-28 00:00:00	2023-06-28 23:59:00	MP	1000	5	17.4	1500	7.4	38.3	24864	0	0	20.6	856	226
1151	37256	2023-06-29	07:45:00	ja	22386	Pirmasens-Blümelstal	ja	58.5	31	86	21.2	2023-06-28 00:00:00	2023-06-28 23:59:00	MP	1000	12	16.9	1220	7.1	40	4830	0	0	nicht messbar	980	272
1152	37257	2023-06-29	00:00:00	ja	22387	Pirmasens-Felsalbe	nein	21	32	10	17.8	2023-06-28 00:00:00	2023-06-28 23:59:00	MP	1000	NA	15.7	684	7.8	nicht messbar	2530	nicht messbar	nicht messbar	NA	nicht messbar	nicht messbar
1153	37258	2023-06-28	00:00:00	ja	23128	Speyer	ja	5	9	1	1.47	2023-06-28 00:00:00	2023-06-28 23:59:00	MP	1000	3.5	22.2	2002	7.4	62.9	11403	nicht messbar	0	nicht messbar	975	nicht messbar
1154	37264	2023-06-29	07:50:00	ja	22439	Mainz	nein	38	23	53	11.9	2023-06-28 00:00:00	2023-06-28 23:59:00	MP	1000	6	6	1885	7.6	nicht messbar	41984	nicht messbar	NA	20.1	800	287
1155	37265	2023-06-29	08:00:00	ja	19985	Andernach	ja	1	1	1	1.3	2023-06-28 08:00:00	2023-06-29 08:00:00	MP	1000	6	18.5	2012	8	nicht messbar	9214	0	0	NA	nicht messbar	nicht messbar
1156	37266	2023-06-27	08:00:00	ja	19985	Andernach	ja	65.5	37	94	49.6	2023-06-26 08:00:00	2023-06-27 08:00:00	MP	1000	6	nicht messbar	2074	8.1	nicht messbar	9460	0	0	NA	nicht messbar	nicht messbar
1157	37267	2023-06-29	00:00:00	ja	22449	Worms	ja	63	51	75	13.3	2023-06-28 08:00:00	2023-06-29 08:00:00	MP	1000	4	18.7	1927	8	66.9	21736	0	0	NA	740	nicht messbar
1158	37268	2023-06-28	00:00:00	ja	22459	Zweibrücken	ja	27.5	21	34	9.39	2023-06-28 00:00:00	2023-06-28 23:59:00	MP	1000	5	16.3	1356	7.79	44.8	8213	0	0	NA	739	273
1159	37415	2023-06-29	08:00:00	ja	22448	Trier	nein	51	40	62	17.2	2023-06-28 08:00:00	2023-06-29 08:00:00	MP	1000	7.5	NA	1155	7.5	nicht messbar	20157	nicht messbar	nicht messbar	nicht messbar	nicht messbar	nicht messbar
1160	37416	2023-06-27	07:30:00	ja	20027	Bad Kreuznach	ja	98	49	147	28.6	2023-06-26 00:00:00	2023-06-27 00:00:00	MP	1000	4	20.2	1.47	7.99	41	12670	nicht messbar	nicht messbar	23.1	752	182
1161	37417	2023-06-29	07:30:00	ja	20027	Bad Kreuznach	ja	54.5	35	74	14.2	2023-06-28 00:00:00	2023-06-29 00:00:00	MP	1000	4.5	20.3	1.39	7.8	20.7	15440	nicht messbar	nicht messbar	23.7	840	200
1162	37480	2023-07-03	00:00:00	ja	22425	Germersheim	ja	57	50	64	7.49	2023-07-03 00:00:00	2023-07-03 23:59:00	MP	100	24	16	102.08	7.8	35.5	7792	0	0	20.3	395	nicht messbar
1163	37481	2023-07-04	08:15:00	ja	22430	Kaiserslautern	ja	49	27	71	45.8	2023-07-03 00:00:00	2023-07-03 23:59:00	MP	1000	5	15.5	781	7.98	23.59	47318	0	0	NA	414	125.33
1164	37482	2023-07-03	00:00:00	ja	22438	Landau	ja	58.5	32	85	9.8	2023-07-03 08:00:00	2023-07-04 08:00:00	MP	1000	1	19.4	nicht messbar	7	47	11347	0	1	NA	647	nicht messbar
1165	37483	2023-07-04	07:00:00	ja	22447	Montabaur, GKA	ja	50	1	99	33.1	2023-07-03 00:00:00	2023-07-03 23:59:00	MP	1000	3.5	nicht messbar	915	7.8	33.7	6180	1	0	NA	518	nicht messbar
1166	37484	2023-07-03	18:00:00	ja	25315	BASF Ludwigshafen	ja	0	0	0	0	2023-07-02 18:00:00	2023-07-03 18:00:00	MP	2000	20	23	nicht messbar	7	nicht messbar	254320	nicht messbar	nicht messbar	nicht messbar	nicht messbar	370
1167	37485	2023-07-04	00:00:00	ja	22449	Worms	ja	76.5	56	97	10.1	2023-07-03 08:00:00	2023-07-04 08:00:00	MP	1000	4	18.9	1930	8.1	65.7	21156	0	0	NA	943	nicht messbar
1168	37486	2023-07-04	07:45:00	ja	22386	Pirmasens-Blümelstal	ja	37.5	1	74	9.52	2023-07-03 00:00:00	2023-07-03 23:59:00	MP	1000	12	16.6	1230	7.5	50.9	4520	nicht messbar	0	nicht messbar	nicht messbar	nicht messbar
1169	37487	2023-07-04	07:45:00	ja	22387	Pirmasens-Felsalbe	ja	97	102	92	14.8	2023-07-03 00:00:00	2023-07-03 23:59:00	MP	1000	7	15.2	622	7.6	nicht messbar	3010	1	0	10	nicht messbar	nicht messbar
1170	37488	2023-07-03	00:00:00	ja	23128	Speyer	ja	178	127	229	22.2	2023-07-03 00:00:00	2023-07-03 23:59:00	MP	1000	5	22.5	1586	7.4	62.8	14991	nicht messbar	0	nicht messbar	1491	nicht messbar
1171	37489	2023-07-03	00:00:00	ja	32373	Neustadt	ja	77.5	41	114	9.56	2023-07-03 00:00:00	2023-07-03 23:59:00	MP	1000	7	14.4	1321	8.08	60.7	8624	0	0	18.6	1111	nicht messbar
1172	37490	2023-07-05	00:00:00	ja	22425	Germersheim	ja	46	19	73	30.5	2023-07-05 00:00:00	2023-07-05 23:59:00	MP	100	24	26.5	94.18	6.94	33.9	9006	0	2	20.9	nicht messbar	433
1173	37492	2023-07-04	07:45:00	ja	22439	Mainz	nein	94.5	65	124	16	2023-07-03 00:00:00	2023-07-03 23:59:00	MP	1000	6	6	1627	7.4	nicht messbar	45030	nicht messbar	NA	18.6	812	256
1174	37493	2023-07-05	18:00:00	ja	25315	BASF Ludwigshafen	nein	0.5	1	0	1.53	2023-07-04 18:00:00	2023-07-05 18:00:00	MP	2000	20	23	nicht messbar	7	nicht messbar	285570	nicht messbar	NA	nicht messbar	nicht messbar	190
1175	37494	2023-07-04	00:00:00	ja	19985	Andernach	ja	64	35	93	33.5	2023-07-03 08:00:00	2023-07-04 08:00:00	MP	1000	7	18.2	2	8.2	nicht messbar	9348	0	0	NA	nicht messbar	nicht messbar
1176	37495	2023-07-03	00:00:00	ja	22459	Zweibrücken	ja	77	49	105	19.9	2023-07-03 00:00:00	2023-07-03 23:59:00	MP	1000	5	16.2	1149	7.9	40.1	7925	0	0	NA	688	261
1177	37496	2023-07-06	08:00:00	ja	22438	Landau	ja	30.5	1	60	17.9	2023-07-05 08:00:00	2023-07-06 08:00:00	MP	1000	5	19.6	nicht messbar	7.8	40	13654	0	0	NA	626	nicht messbar
1178	37497	2023-07-05	00:00:00	ja	32373	Neustadt	ja	23.5	1	46	11.9	2023-07-05 00:00:00	2023-07-05 23:59:00	MP	1000	10	9.1	863	8.01	37.7	14580	0	3	18.8	775	nicht messbar
1179	37508	2023-07-06	07:00:00	ja	22447	Montabaur, GKA	ja	11.5	1	22	11.7	2023-07-05 00:00:00	2023-07-05 23:59:00	MP	1000	nicht messbar	15.5	804	7.71	19.3	9490	0	4	NA	518	nicht messbar
1180	37509	2023-07-05	00:00:00	ja	23128	Speyer	ja	18.5	1	36	6.54	2023-07-05 00:00:00	2023-07-05 23:59:00	MP	1000	5	22.1	1309	7.32	43.6	16626	nicht messbar	3	nicht messbar	1067	nicht messbar
1181	37510	2023-07-05	00:00:00	ja	22431	Koblenz	ja	39	25	53	20.6	2023-07-05 00:00:00	2023-07-05 23:59:00	MP	1000	5	16.9	1300	7.5	31.8	30740	0	2	18.9	797	207
1182	37511	2023-07-06	08:00:00	ja	22386	Pirmasens-Blümelstal	ja	1	1	1	1.69	2023-07-05 00:00:00	2023-07-05 23:59:00	MP	1000	12	17.2	900	7.5	29.8	12392	0	4	nicht messbar	685	nicht messbar
1183	37512	2023-07-06	07:45:00	ja	22387	Pirmasens-Felsalbe	ja	43	7	79	51.1	2023-07-05 00:00:00	2023-07-05 23:59:00	MP	1000	8	15.2	785	7.5	nicht messbar	5510	4	0	13	nicht messbar	nicht messbar
1184	37513	2023-07-06	08:00:00	ja	19985	Andernach	ja	40	26	54	18	2023-07-05 08:00:00	2023-07-06 08:00:00	MP	1000	15	nicht messbar	1638	8.1	nicht messbar	10223	0	0	NA	nicht messbar	nicht messbar
1185	37514	2023-07-06	00:00:00	ja	22449	Worms	ja	17	1	33	8.13	2023-07-05 08:00:00	2023-07-06 08:00:00	MP	1000	4	19.4	1000	7.9	26.9	33519	0	9	NA	633	nicht messbar
1186	37515	2023-07-05	00:00:00	ja	22459	Zweibrücken	ja	15.5	1	30	22.1	2023-07-05 00:00:00	2023-07-05 23:59:00	MP	1000	12	16.8	561	7.76	16.4	20518	5	0	NA	764	226
1187	37540	2023-07-04	07:30:00	ja	20027	Bad Kreuznach	ja	83	41	125	13.5	2023-07-03 00:00:00	2023-07-03 23:59:00	MP	1000	4.5	19.4	1.58	7.7	44.6	15250	0	nicht messbar	23.9	511	116
1188	37541	2023-07-06	07:30:00	ja	20027	Bad Kreuznach	ja	62.5	23	102	22.5	2023-07-05 00:00:00	2023-07-05 23:59:00	MP	1000	8	20.2	1.28	7.98	31.3	23310	1	nicht messbar	20.4	1047	218
1189	37542	2023-07-06	08:15:00	ja	22430	Kaiserslautern	ja	16	1	31	158	2023-07-05 00:00:00	2023-07-05 23:59:00	MP	1000	5	15.6	740	8.15	16	93083	0	6	NA	332	69.34
1190	37543	2023-07-06	00:00:00	ja	22439	Mainz	nein	34.5	19	50	13.7	2023-07-05 00:00:00	2023-07-05 23:59:00	MP	1000	6	6	1444	7.6	nicht messbar	64256	nicht messbar	NA	18.7	854	269
1191	37544	2023-07-04	08:00:00	ja	22448	Trier	nein	114	77	151	36.1	2023-07-03 08:00:00	2023-07-04 08:00:00	MP	1000	7.5	NA	1259	7.54	nicht messbar	19479	nicht messbar	nicht messbar	nicht messbar	nicht messbar	nicht messbar
1192	37545	2023-07-06	08:00:00	ja	22448	Trier	nein	38.5	19	58	26.4	2023-07-05 08:00:00	2023-07-06 08:00:00	MP	1000	7.5	NA	976	7.35	nicht messbar	28066	nicht messbar	nicht messbar	nicht messbar	nicht messbar	nicht messbar
1193	37548	2023-06-29	00:00:00	ja	22430	Kaiserslautern	nein	31.5	19	44	15.1	NA	NA	NA	NA	NA	NA	NA	NA	NA	NA	NA	NA	NA	NA	NA
1194	37683	2023-07-10	00:00:00	ja	22425	Germersheim	ja	115	84	146	67.3	2023-07-10 00:00:00	2023-07-10 23:59:00	MP	100	24	22.9	106.38	7.33	36	7939	0	0	28.7	443	nicht messbar
1195	37684	2023-07-11	07:00:00	ja	22447	Montabaur, GKA	nein	143.5	66	221	120	2023-07-10 00:00:00	2023-07-10 23:59:00	MP	10000	NA	16	1062	7.86	38.3	6360	0	0	NA	603	nicht messbar
1196	37685	2023-07-10	00:00:00	ja	22431	Koblenz	ja	141	151	131	72.3	2023-07-10 00:00:00	2023-07-10 23:59:00	MP	1000	5	17.7	1500	7.3	48	24684	1	0	23.7	973	269
1197	37686	2023-07-10	18:00:00	ja	25315	BASF Ludwigshafen	ja	1	1	1	3.79	2023-07-09 18:00:00	2023-07-10 18:00:00	MP	2000	20	23	nicht messbar	7	nicht messbar	295200	nicht messbar	5	nicht messbar	nicht messbar	180
1198	37687	2023-07-10	00:00:00	ja	23128	Speyer	ja	109.5	96	123	49.1	2023-07-10 00:00:00	2023-07-10 23:59:00	MP	1000	3.5	22.7	2115	7.44	55.1	11568	nicht messbar	0	nicht messbar	1312	nicht messbar
1199	37688	2023-07-10	00:00:00	ja	32373	Neustadt	ja	63.5	52	75	65.4	2023-07-10 00:00:00	2023-07-10 23:59:00	MP	1000	8	9.2	1157	8.16	63.4	nicht messbar	0	0	26.7	1066	nicht messbar
1200	37689	2023-07-10	00:00:00	ja	22459	Zweibrücken	ja	56.5	38	75	18.6	2023-07-10 00:00:00	2023-07-10 23:59:00	MP	1000	5	16.9	1394	8.24	46.1	7990	0	0	NA	749	277
1201	37690	2023-07-11	08:00:00	ja	22448	Trier	nein	177	95	259	68.3	2023-07-10 08:00:00	2023-07-11 08:00:00	MP	1000	7.5	NA	1220	7.6	nicht messbar	18932	nicht messbar	nicht messbar	nicht messbar	nicht messbar	nicht messbar
1202	37691	2023-07-11	08:00:00	ja	22438	Landau	nein	108.5	70	147	53.4	2023-07-11 08:00:00	NA	EP	1000	5	19.9	nicht messbar	7.9	55.4	10029	nicht messbar	nicht messbar	NA	575	nicht messbar
1203	37692	2023-07-11	00:00:00	ja	22439	Mainz	nein	109.5	65	154	41.6	2023-07-10 00:00:00	2023-07-10 23:59:00	MP	1000	6	6	1834	7.8	nicht messbar	42598	nicht messbar	NA	24.7	974	266
1204	37693	2023-07-11	08:00:00	ja	22386	Pirmasens-Blümelstal	ja	32	31	33	36.1	2023-07-10 00:00:00	2023-07-10 23:59:00	MP	1000	12	17.3	1079	7.8	nicht messbar	5440	nicht messbar	nicht messbar	nicht messbar	nicht messbar	nicht messbar
1205	37694	2023-07-11	07:45:00	ja	22387	Pirmasens-Felsalbe	ja	37	1	73	12.8	2023-07-10 00:00:00	2023-07-10 23:59:00	MP	1000	7	15.5	611	6.8	nicht messbar	2510	0	0	14	nicht messbar	nicht messbar
1206	37695	2023-07-11	08:00:00	ja	19985	Andernach	ja	118.5	90	147	77.5	2023-07-10 08:00:00	2023-07-11 08:00:00	MP	1000	5	12.6	1.89	8.21	nicht messbar	8733	7	0	NA	nicht messbar	nicht messbar
1207	37696	2023-07-11	08:00:00	ja	22449	Worms	ja	48	36	60	31.4	2023-07-10 08:00:00	2023-07-11 08:00:00	MP	1000	4	20	1265	8	39.5	28320	0	0	NA	733	nicht messbar
1208	37697	2023-07-11	08:10:00	ja	22430	Kaiserslautern	nein	49.5	38	61	40.6	2023-07-10 00:00:00	2023-07-10 23:59:00	MP	1000	5	16.1	796	8.05	23.6	NA	NA	NA	NA	366	102.95
1209	37735	2023-07-12	00:00:00	ja	22425	Germersheim	ja	59	42	76	83.3	2023-07-12 00:00:00	2023-07-12 23:59:00	MP	100	24	21.5	97.18	7.28	33.1	10355	2	1	25.3	466	nicht messbar
1210	37736	2023-07-13	07:00:00	ja	22447	Montabaur, GKA	nein	79	55	103	263	2023-07-11 00:00:00	2023-07-11 23:59:00	MP	1000	NA	16	890	7.68	26.8	9580	0	0	NA	471	nicht messbar
1211	37737	2023-07-12	18:00:00	ja	25315	BASF Ludwigshafen	ja	0.5	1	0	19.7	2023-07-11 18:00:00	2023-07-12 18:00:00	MP	2000	20	23	nicht messbar	7	nicht messbar	274200	nicht messbar	nicht messbar	nicht messbar	nicht messbar	160
1212	37738	2023-07-12	00:00:00	ja	23128	Speyer	ja	42	1	83	140	2023-07-12 00:00:00	2023-07-12 23:59:00	MP	1000	6	23.4	1326	7.36	33.5	21154	nicht messbar	4	nicht messbar	593	nicht messbar
1213	37739	2023-07-12	00:00:00	ja	32373	Neustadt	ja	61.5	54	69	47.3	2023-07-12 00:00:00	2023-07-12 23:59:00	MP	1000	10	9.1	846	8.18	50.6	nicht messbar	2	0	23.7	832	nicht messbar
1214	37740	2023-07-13	00:00:00	ja	22430	Kaiserslautern	ja	1	1	1	2.75	2023-07-12 00:00:00	2023-07-12 23:59:00	MP	1000	5	16.2	777	8.2	16.98	87816	10	0	NA	318	107.01
1215	37741	2023-07-12	00:00:00	ja	22431	Koblenz	ja	85.5	51	120	71.8	2023-07-12 00:00:00	2023-07-12 23:59:00	MP	1000	5	18	1200	7.5	28	38348	2	0	24	727	198
1216	37742	2023-07-13	07:45:00	ja	22439	Mainz	nein	77.5	69	86	36.4	2023-07-12 00:00:00	2023-07-12 23:59:00	MP	1000	6	6	1301	7.6	nicht messbar	73088	nicht messbar	NA	23.6	605	232
1217	37743	2023-07-13	08:00:00	ja	22386	Pirmasens-Blümelstal	ja	1	1	1	1.19	2023-07-12 00:00:00	2023-07-12 23:59:00	MP	1000	12	19.1	629	7.3	nicht messbar	16150	nicht messbar	0	nicht messbar	nicht messbar	nicht messbar
1218	37744	2023-07-13	07:35:00	ja	22387	Pirmasens-Felsalbe	ja	1	1	1	1.68	2023-07-12 00:00:00	2023-07-12 23:59:00	MP	1000	7	15.9	875	7.3	nicht messbar	6000	0	0	11	nicht messbar	nicht messbar
1219	37745	2023-07-13	00:00:00	ja	19985	Andernach	ja	99	58	140	90.8	2023-07-12 08:00:00	2023-07-13 08:00:00	MP	1000	5	12.1	2.1	8.31	nicht messbar	8852	0	0	NA	nicht messbar	nicht messbar
1220	37746	2023-07-13	00:00:00	ja	22448	Trier	nein	95	72	118	190	2023-07-12 08:00:00	2023-07-13 08:00:00	MP	1000	7.5	NA	1240	6.88	nicht messbar	19217	nicht messbar	nicht messbar	nicht messbar	nicht messbar	nicht messbar
1221	37747	2023-07-13	00:00:00	ja	22449	Worms	ja	21	13	29	9.29	2023-07-12 08:00:00	2023-07-13 08:00:00	MP	1000	4	20.1	1010	8	37.3	24810	1	0	NA	666	nicht messbar
1222	37748	2023-07-12	00:00:00	ja	22459	Zweibrücken	ja	51.5	30	73	131	2023-07-12 00:00:00	2023-07-12 23:59:00	MP	1000	7	17.9	714	7.87	25.7	18408	7	0	NA	412	174
1223	37768	2023-07-13	08:00:00	ja	22438	Landau	ja	41.5	27	56	17	2023-07-12 08:00:00	2023-07-13 08:00:00	MP	1000	5	20.1	nicht messbar	8.2	60	10467	nicht messbar	nicht messbar	NA	655	nicht messbar
1224	37773	2023-07-11	00:00:00	ja	20027	Bad Kreuznach	ja	154	86	222	67	2023-07-10 00:00:00	2023-07-10 23:59:00	MP	1000	7	20.1	1.83	7.9	45.4	15700	0	0	NA	671	178
1225	37788	2023-07-13	00:00:00	ja	20027	Bad Kreuznach	ja	96	56	136	40.9	2023-07-12 00:00:00	2023-07-12 23:59:00	MP	1000	12	20.8	1.52	7.9	23.5	17370	0	0	NA	605	161
1226	37888	2023-07-18	08:00:00	ja	22448	Trier	nein	158	87	229	146	2023-07-17 08:00:00	2023-07-18 08:00:00	MP	1000	7.5	NA	1265	7.8	nicht messbar	18964	nicht messbar	nicht messbar	nicht messbar	nicht messbar	nicht messbar
1227	37889	2023-07-18	07:20:00	ja	20027	Bad Kreuznach	ja	98	64	132	323	2023-07-17 00:00:00	2023-07-17 23:59:00	MP	1000	4.5	21	1.66	8.1	41.3	13920	0	0	NA	544	114
1228	37890	2023-07-19	00:00:00	ja	22425	Germersheim	ja	34	29	39	26	2023-07-19 00:00:00	2023-07-19 23:59:00	MP	100	24	23.3	89.38	7.1	50.5	11387	0	5	24.4	404	nicht messbar
1229	37891	2023-07-18	07:50:00	ja	22430	Kaiserslautern	nein	56.5	43	70	105	2023-07-17 00:00:00	2023-07-17 23:59:00	MP	1000	5	16.3	810	8.13	26.85	NA	NA	NA	NA	290	67.01
1230	37892	2023-07-17	00:00:00	ja	22431	Koblenz	ja	68.5	60	77	67.8	2023-07-17 00:00:00	2023-07-17 23:59:00	MP	1000	5	17.6	1600	7.6	48.4	22124	0	0	20.7	821	231
1231	37893	2023-07-18	08:00:00	ja	22438	Landau	ja	54.5	21	88	34.9	2023-07-17 08:00:00	2023-07-18 08:00:00	MP	1000	5	19.4	nicht messbar	8.3	42	10755	nicht messbar	nicht messbar	NA	703	nicht messbar
1232	37894	2023-07-18	07:45:00	ja	22439	Mainz	nein	117.5	72	163	78.9	2023-07-17 00:00:00	2023-07-17 23:59:00	MP	1000	6	6	1754	7.8	nicht messbar	NA	NA	NA	NA	751	323
1233	37895	2023-07-20	07:00:00	ja	22447	Montabaur, GKA	ja	73	37	109	32.3	2023-07-19 00:00:00	2023-07-19 23:59:00	MP	1000	3.5	16	1240	8.17	41	5850	0	1	NA	678	nicht messbar
1234	37896	2023-07-18	07:45:00	ja	22386	Pirmasens-Blümelstal	ja	6.5	1	12	19	2023-07-17 00:00:00	2023-07-17 23:59:00	MP	1000	12	17.7	1050	7.4	1050	5310	0	0	nicht messbar	1045	nicht messbar
1235	37897	2023-07-17	18:00:00	ja	25315	BASF Ludwigshafen	ja	0	0	0	0	2023-07-16 18:00:00	2023-07-17 18:00:00	MP	2000	20	23	nicht messbar	7	nicht messbar	272050	nicht messbar	nicht messbar	nicht messbar	nicht messbar	240
1236	37898	2023-07-18	07:45:00	ja	22387	Pirmasens-Felsalbe	ja	104	68	140	164	2023-07-17 00:00:00	2023-07-17 23:59:00	MP	1000	7	16.8	673	7.6	nicht messbar	2690	0	0	11	nicht messbar	nicht messbar
1237	37899	2023-07-18	00:00:00	ja	19985	Andernach	ja	50.5	16	85	10.5	2023-07-17 08:00:00	2023-07-18 08:00:00	MP	1000	6	17.2	2031	8.2	nicht messbar	8714	0	0	NA	nicht messbar	nicht messbar
1238	37900	2023-07-18	00:00:00	ja	23128	Speyer	ja	118.5	85	152	35	2023-07-17 00:00:00	2023-07-17 23:59:00	MP	1000	4	23.2	1751	7.45	56.4	13175	nicht messbar	0	nicht messbar	1103	nicht messbar
1239	37901	2023-07-18	00:00:00	ja	22449	Worms	ja	69	54	84	67	2023-07-17 08:00:00	2023-07-18 08:00:00	MP	1000	4	19.5	1910	8.1	70.8	19902	0	0	NA	848	nicht messbar
1240	37902	2023-07-18	00:00:00	ja	32373	Neustadt	nein	63.5	56	71	59.3	2023-07-17 00:00:00	2023-07-17 23:59:00	MP	1000	7.5	9	1156	8.16	61.9	NA	1	0	22	1055	nicht messbar
1241	37903	2023-07-17	00:00:00	ja	22459	Zweibrücken	ja	54	32	76	176	2023-07-17 00:00:00	2023-07-17 23:59:00	MP	1000	5	17.03	1309	7.77	38	8538	1	0	NA	579	239
1242	37982	2023-07-17	00:00:00	ja	22425	Germersheim	ja	55.5	44	67	34.9	2023-07-17 00:00:00	2023-07-17 23:59:00	MP	100	24	23.1	138.67	7.1	49	5774	3	0	23.9	562	nicht messbar
1243	37983	2023-07-18	07:00:00	ja	22447	Montabaur, GKA	nein	112	59	165	151	2023-07-17 00:00:00	2023-07-17 23:59:00	MP	1000	NA	16	970	7.83	38.8	6310	0	0	NA	626	nicht messbar
1244	37984	2023-07-20	07:45:00	ja	22386	Pirmasens-Blümelstal	nein	4	1	7	20.9	2023-07-19 00:00:00	2023-07-19 23:59:00	NA	1000	12	18	1050	7.1	nicht messbar	6710	0	1	nicht messbar	nicht messbar	nicht messbar
1245	37985	2023-07-19	18:00:00	ja	25315	BASF Ludwigshafen	ja	6	1	11	21.7	2023-07-18 18:00:00	2023-07-19 18:00:00	MP	2000	20	23	nicht messbar	7	nicht messbar	270140	nicht messbar	nicht messbar	nicht messbar	nicht messbar	260
1246	37986	2023-07-20	00:00:00	ja	22387	Pirmasens-Felsalbe	ja	95.5	38	153	136	2023-07-19 00:00:00	2023-07-19 23:59:00	MP	1000	7	16.9	832	7.2	nicht messbar	2630	0	0	16	nicht messbar	nicht messbar
1247	37987	2023-07-19	00:00:00	ja	22431	Koblenz	ja	29.5	36	23	41.4	2023-07-19 00:00:00	2023-07-19 23:59:00	MP	1000	5	17.7	1500	7.5	44.5	27416	0	1	21.3	862	209
1248	37988	2023-07-20	07:15:00	ja	22439	Mainz	nein	73.5	44	103	107	2023-07-19 00:00:00	2023-07-19 23:59:00	MP	1000	6	6	1764	7.7	nicht messbar	45453	nicht messbar	NA	21.8	843	234
1249	37989	2023-07-19	00:00:00	ja	23128	Speyer	ja	98.5	63	134	56	2023-07-19 00:00:00	2023-07-19 23:59:00	MP	1000	2	23.4	2022	7.57	64	11886	nicht messbar	0	nicht messbar	983	nicht messbar
1250	37990	2023-07-20	08:00:00	ja	19985	Andernach	ja	18	15	21	18.3	2023-07-19 08:00:00	2023-07-20 08:00:00	MP	1000	6	17.8	2048	8.1	nicht messbar	8784	0	0	NA	nicht messbar	nicht messbar
1251	37991	2023-07-20	08:00:00	ja	22449	Worms	ja	41	41	41	130	2023-07-19 08:00:00	2023-07-20 08:00:00	MP	1000	4	19.5	1900	8.1	61.6	21679	0	0	NA	838	nicht messbar
1252	37992	2023-07-19	00:00:00	ja	32373	Neustadt	nein	40.5	25	56	58.9	2023-07-19 00:00:00	2023-07-19 23:59:00	MP	1000	8.5	10.3	1124	8.244	66.3	NA	0	0	23.9	831	nicht messbar
1253	37993	2023-07-19	00:00:00	ja	22459	Zweibrücken	nein	37.5	34	41	17.7	2023-07-19 00:00:00	2023-07-19 23:59:00	MP	1000	6	17.4	814	7.63	25.1	10446	0	NA	NA	738	240
1254	38005	2023-07-20	00:00:00	ja	22430	Kaiserslautern	ja	39.5	21	58	110	2023-07-19 00:00:00	2023-07-19 23:59:00	MP	1000	5	16.1	711	8.18	30.95	46374	0	0	NA	476	205.04
1255	38023	2023-07-20	08:00:00	ja	22448	Trier	nein	62	50	74	90.1	2023-07-19 08:00:00	2023-07-20 08:00:00	MP	1000	7.5	NA	1184	7.7	nicht messbar	18921	nicht messbar	nicht messbar	nicht messbar	nicht messbar	nicht messbar
1256	38024	2023-07-20	00:00:00	ja	20027	Bad Kreuznach	nein	214	124	304	113	2023-07-19 00:00:00	2023-07-19 23:59:00	MP	1000	7	20.7	1.45	7.9	35.6	NA	NA	NA	NA	674	143
1257	38025	2023-07-20	08:00:00	ja	22438	Landau	ja	42	25	59	69	2023-07-19 08:00:00	2023-07-20 08:00:00	MP	1000	5	22.1	nicht messbar	8	45.8	10706	nicht messbar	nicht messbar	17	701	nicht messbar
1258	38026	2023-07-20	00:00:00	ja	22449	Worms	nein	42.5	41	44	134	NA	NA	NA	NA	NA	NA	NA	NA	NA	NA	NA	NA	NA	NA	NA
1259	38228	2023-07-25	08:00:00	ja	22448	Trier	nein	77	44	110	48.7	2023-07-24 08:00:00	2023-07-25 08:00:00	MP	1000	7.5	NA	744	7.5	nicht messbar	27495	nicht messbar	nicht messbar	nicht messbar	nicht messbar	nicht messbar
1260	38229	2023-07-24	00:00:00	ja	20027	Bad Kreuznach	ja	88.5	55	122	30.8	2023-07-24 00:00:00	2023-07-24 23:59:00	MP	1000	6	19.9	1.3	7.8	45.5	13670	0	0	NA	707	188
1261	38230	2023-07-24	00:00:00	ja	22425	Germersheim	ja	48	28	68	16.3	2023-07-24 00:00:00	2023-07-24 23:59:00	MP	100	24	23.4	59.1	6.94	37.8	9328	0	7	21.6	441	nicht messbar
1262	38231	2023-07-25	08:30:00	ja	22430	Kaiserslautern	ja	125.5	77	174	209	2023-07-24 00:00:00	2023-07-24 23:59:00	MP	1000	5	15.7	691	7.81	36.9	48347	1	1	20	612	169
1263	38232	2023-07-24	00:00:00	ja	22431	Koblenz	ja	51	20	82	54.2	2023-07-24 00:00:00	2023-07-24 23:59:00	MP	1000	5	17.8	1200	7.6	38.6	36384	0	4	21	625	175
1264	38233	2023-07-25	08:00:00	ja	22438	Landau	ja	105	45	165	93.8	2023-07-24 08:00:00	2023-07-25 08:00:00	MP	1000	8	20.8	nicht messbar	8	48.5	12931	2	2	16	722	nicht messbar
1265	38234	2023-07-25	07:45:00	ja	22439	Mainz	nein	160.5	116	205	56.5	2023-07-24 00:00:00	2023-07-24 23:59:00	MP	1000	6	6	1632	7.8	nicht messbar	43430	nicht messbar	NA	20.9	665	223
1266	38235	2023-07-25	07:00:00	ja	22447	Montabaur, GKA	ja	21.5	1	42	42.9	2023-07-24 00:00:00	2023-07-24 23:59:00	MP	1000	8.3	18	517	7.81	16.9	11680	2	5	NA	452	nicht messbar
1267	38236	2023-07-25	07:50:00	ja	22386	Pirmasens-Blümelstal	ja	1	1	1	1.03	2023-07-24 00:00:00	2023-07-24 23:59:00	MP	1000	4	18.1	910	7.5	55.6	12630	nicht messbar	7	nicht messbar	574	nicht messbar
1268	38237	2023-07-25	07:45:00	ja	22387	Pirmasens-Felsalbe	ja	31	1	61	40.6	2023-07-24 00:00:00	2023-07-24 23:59:00	MP	1000	7	16.6	543	7.8	nicht messbar	5600	6	0	16	nicht messbar	nicht messbar
1269	38238	2023-07-23	18:00:00	ja	25315	BASF Ludwigshafen	nein	7	0	14	23	2023-07-22 18:00:00	2023-07-23 18:00:00	MP	1000	20	31	nicht messbar	7	nicht messbar	262457	nicht messbar	NA	nicht messbar	nicht messbar	nicht messbar
1270	38239	2023-07-25	08:00:00	ja	19985	Andernach	ja	104.5	67	142	40	2023-07-24 08:00:00	2023-07-25 08:00:00	MP	1000	6	17.9	1746	8	nicht messbar	9971	0	0	NA	nicht messbar	nicht messbar
1271	38240	2023-07-24	00:00:00	ja	23128	Speyer	ja	69.5	42	97	50.7	2023-07-24 00:00:00	2023-07-24 23:59:00	MP	1000	6	23.6	1428	7.36	32	19431	nicht messbar	10	nicht messbar	640	nicht messbar
1272	38241	2023-07-25	00:00:00	ja	22449	Worms	ja	79	31	127	79.6	2023-07-24 08:00:00	2023-07-25 08:00:00	MP	1000	4	20.4	1392	8	47.7	28201	1	0	NA	766	nicht messbar
1273	38242	2023-07-24	00:00:00	ja	32373	Neustadt	ja	12	1	23	23.2	2023-07-24 00:00:00	2023-07-24 23:59:00	MP	1000	9	11	814	8.13	45.8	17030	0	11	20.5	770	nicht messbar
1274	38243	2023-07-24	00:00:00	ja	22459	Zweibrücken	ja	80	60	100	33.5	2023-07-24 00:00:00	2023-07-24 23:59:00	MP	1000	6	17	927	7.79	37.1	9850	0	2	NA	1076	426
1275	38244	2023-07-27	07:00:00	ja	22447	Montabaur, GKA	ja	46.5	24	69	82.4	2023-07-26 00:00:00	2023-07-26 23:59:00	MP	1000	6	16	646	7.9	18.7	10970	24	2	NA	393	nicht messbar
1276	38314	2023-07-26	18:00:00	ja	25315	BASF Ludwigshafen	nein	0.5	1	0	10.6	2023-07-25 18:00:00	2023-07-26 18:00:00	MP	1000	20	28	nicht messbar	7	nicht messbar	323195	nicht messbar	NA	nicht messbar	nicht messbar	250
1277	38315	2023-07-26	00:00:00	ja	22459	Zweibrücken	ja	26	1	51	36.4	2023-07-26 00:00:00	2023-07-26 23:59:00	MP	1000	9.5	16.9	630	7.98	20.5	15203	31	0	NA	309	132
1278	38316	2023-07-26	00:00:00	ja	22425	Germersheim	ja	78	59	97	115	2023-07-26 00:00:00	2023-07-26 23:59:00	MP	100	24	20.2	76.68	7.04	28.2	12907	14	0	17.6	262	nicht messbar
1279	38317	2023-07-27	08:45:00	ja	22430	Kaiserslautern	ja	42	26	58	316	2023-07-26 00:00:00	2023-07-26 23:59:00	MP	1000	5	16.1	691	7.45	18.4	65046	11	2	NA	253	62.1
1280	38318	2023-07-27	08:00:00	ja	22386	Pirmasens-Blümelstal	ja	0.5	0	1	1.92	2023-07-26 00:00:00	2023-07-26 23:59:00	MP	1000	12	17.6	710	7.4	29.7	13630	nicht messbar	0	nicht messbar	579	163
1281	38319	2023-07-27	07:35:00	ja	22387	Pirmasens-Felsalbe	ja	52.5	26	79	30.9	2023-07-26 00:00:00	2023-07-26 23:59:00	MP	1000	7	15.9	697	7.7	nicht messbar	6410	0	1	12	nicht messbar	nicht messbar
1282	38320	2023-07-26	00:00:00	ja	23128	Speyer	ja	81	68	94	213	2023-07-26 00:00:00	2023-07-26 23:59:00	MP	1000	6	22.3	1154	7.46	31	19888	nicht messbar	1	nicht messbar	461	nicht messbar
1283	38321	2023-07-26	00:00:00	ja	22431	Koblenz	ja	46	13	79	27.9	2023-07-26 00:00:00	2023-07-26 23:59:00	MP	1000	5	16.6	700	7.5	19.4	68072	13	5	16.3	463	129
1284	38322	2023-07-27	08:00:00	ja	22438	Landau	ja	13.5	1	26	11.5	2023-07-26 08:00:00	2023-07-27 08:00:00	MP	1000	8	19.9	nicht messbar	8	16	27159	1	nicht messbar	14	261	nicht messbar
1285	38323	2023-07-27	00:00:00	ja	22439	Mainz	nein	80	66	94	32.7	2023-07-26 00:00:00	2023-07-26 23:59:00	MP	1000	6	6	1059	7.6	nicht messbar	76954	nicht messbar	NA	15.4	517	132
1286	38324	2023-07-27	08:00:00	ja	22449	Worms	ja	47	41	53	11.8	2023-07-26 08:00:00	2023-07-27 08:00:00	MP	1000	4	19.2	1536	8.1	55.6	20505	4	0	NA	738	nicht messbar
1287	38325	2023-07-27	08:00:00	ja	22448	Trier	nein	122.5	79	166	82.2	2023-07-26 08:00:00	2023-06-27 08:00:00	MP	1000	7.5	NA	1083	7.5	nicht messbar	22174	nicht messbar	nicht messbar	nicht messbar	nicht messbar	nicht messbar
1288	38326	2023-07-26	00:00:00	ja	20027	Bad Kreuznach	ja	136.5	82	191	54.6	2023-07-26 00:00:00	2023-07-26 23:59:00	MP	1000	7	20.6	1.44	7.6	32.1	16490	22	0	NA	495	139
1289	38327	2023-07-27	08:00:00	ja	19985	Andernach	ja	15	1	29	11.2	2023-07-26 08:00:00	2023-07-27 08:00:00	MP	1000	11	17.5	1145	8	nicht messbar	17500	7	6	NA	nicht messbar	nicht messbar
1290	38359	2023-07-27	00:00:00	ja	32373	Neustadt	nein	78.5	46	111	153	NA	NA	NA	NA	NA	NA	NA	NA	NA	NA	NA	NA	NA	NA	NA
1291	38362	2023-07-31	00:00:00	ja	22425	Germersheim	ja	95	77	113	111	2023-07-31 00:00:00	2023-07-31 23:59:00	MP	100	24	22.3	69.79	7.27	32.6	7774	3	1	20	363	nicht messbar
1292	38363	2023-08-01	07:00:00	ja	22447	Montabaur, GKA	ja	54.5	18	91	180	2023-07-31 00:00:00	2023-07-31 23:59:00	MP	1000	5.2	17.4	676	7.91	15	13660	5	16	NA	273	nicht messbar
1293	38365	2023-07-31	00:00:00	ja	32373	Neustadt	ja	125	102	148	88	2023-07-31 00:00:00	2023-07-31 23:59:00	MP	1000	8	8.8	1149	8.19	60.2	8702	0	1	20	864	nicht messbar
1294	38366	2023-07-31	00:00:00	ja	22459	Zweibrücken	ja	54.5	23	86	40.4	2023-07-31 00:00:00	2023-07-31 23:59:00	MP	1000	6	16.9	1049	7.68	30.5	10088	0	4	NA	644	227
1295	38368	2023-08-01	08:00:00	ja	22386	Pirmasens-Blümelstal	ja	73.5	49	98	194	2023-07-31 00:00:00	2023-07-31 23:59:00	MP	1000	12	17.5	480	7.3	30.6	7220	nicht messbar	1	nicht messbar	530	nicht messbar
1296	38369	2023-08-01	07:35:00	ja	22387	Pirmasens-Felsalbe	ja	42.5	18	67	110	2023-07-31 00:00:00	2023-07-31 23:59:00	MP	1000	9	17.3	109	7.4	nicht messbar	3540	1	10	17	nicht messbar	nicht messbar
1297	38370	2023-08-01	08:00:00	ja	22449	Worms	ja	108	85	131	39.3	2023-07-31 08:00:00	2023-08-01 08:00:00	MP	1000	4	19.5	1510	8.1	50	31072	0	16	NA	671	nicht messbar
1298	38371	2023-08-01	08:00:00	ja	19985	Andernach	ja	61	31	91	194	2023-07-31 08:00:00	2023-08-01 08:00:00	MP	1000	17	17.3	822	8	nicht messbar	27438	3	26	NA	nicht messbar	nicht messbar
1299	38372	2023-08-02	00:00:00	ja	22425	Germersheim	ja	414	309	519	47.3	2023-08-02 00:00:00	2023-08-02 23:59:00	MP	100	24	21.8	41.99	6.95	17.2	16114	14	24	17.9	107	nicht messbar
1300	38373	2023-08-01	08:15:00	ja	22430	Kaiserslautern	ja	88	61	115	348	2023-07-31 00:00:00	2023-07-31 23:59:00	MP	1000	5	14.9	642	7.43	14.4	50571	0	2	NA	350	92.5
1301	38374	2023-07-31	00:00:00	ja	22431	Koblenz	ja	68	60	76	83.3	2023-07-31 00:00:00	2023-07-31 23:59:00	MP	1000	5	16.9	1200	7.7	41.9	27564	5	4	19.5	577	160
1302	38375	2023-08-01	00:00:00	ja	22439	Mainz	nein	170	148	192	98.3	2023-07-31 00:00:00	2023-07-31 23:59:00	MP	1000	6	6	1575	7.8	nicht messbar	42163	nicht messbar	NA	19	738	227
1303	38376	2023-07-31	00:00:00	ja	23128	Speyer	ja	223	282	164	121	2023-07-31 00:00:00	2023-07-31 23:59:00	MP	1000	5	22.4	1448	7.33	46.8	16143	nicht messbar	1	nicht messbar	944	nicht messbar
1304	38377	2023-08-02	00:00:00	ja	32373	Neustadt	ja	178.5	179	178	16.1	2023-08-02 00:00:00	2023-08-02 23:59:00	MP	1000	13.5	9.8	397	7.87	14.4	29833	13	11	18.3	431	nicht messbar
1305	38378	2023-08-01	08:00:00	ja	22448	Trier	nein	92.5	66	119	98.5	2023-07-31 08:00:00	2023-08-01 08:00:00	MP	1000	7.5	NA	621	7.3	nicht messbar	22438	nicht messbar	nicht messbar	nicht messbar	nicht messbar	nicht messbar
1306	38379	2023-08-03	08:00:00	ja	22448	Trier	nein	242	171	313	46.4	2023-08-02 08:00:00	2023-08-03 08:00:00	MP	1000	7.5	NA	443	7.5	nicht messbar	42482	nicht messbar	nicht messbar	nicht messbar	nicht messbar	nicht messbar
1307	38380	2023-08-01	08:00:00	ja	22438	Landau	nein	79	61	97	53	2023-07-31 08:00:00	2023-08-01 08:00:00	MP	1000	10	19.4	nicht messbar	7.3	39.4	18815	7	NA	18	580	nicht messbar
1308	38381	2023-08-03	08:00:00	ja	22438	Landau	ja	184.5	171	198	27.3	2023-08-02 08:00:00	2023-08-03 08:00:00	MP	1000	7	19.9	nicht messbar	7.5	37.2	42626	19	0	16	531	nicht messbar
1309	38382	2023-08-03	07:00:00	ja	22447	Montabaur, GKA	ja	1	1	1	0.633	2023-08-02 00:00:00	2023-08-02 23:59:00	MP	1000	10.5	16.5	492	7.84	4.19	26300	10	5	NA	84.1	nicht messbar
1310	38383	2023-08-02	00:00:00	ja	22459	Zweibrücken	ja	45	1	89	8.96	2023-08-02 00:00:00	2023-08-02 23:59:00	MP	1000	15.5	17.3	403	8.18	9.85	32774	27	21	NA	171	74
1311	38384	2023-08-03	08:30:00	ja	22386	Pirmasens-Blümelstal	ja	139	133	145	66.8	2023-08-02 00:00:00	2023-08-02 23:59:00	MP	1000	12	17.5	365	7.3	nicht messbar	26260	nicht messbar	17	nicht messbar	nicht messbar	nicht messbar
1312	38385	2023-08-01	18:00:00	ja	25315	BASF Ludwigshafen	nein	25.5	0	51	48.5	2023-08-01 18:00:00	2023-08-02 18:00:00	MP	1000	20	27	nicht messbar	7	nicht messbar	341431	nicht messbar	NA	nicht messbar	nicht messbar	140
1313	38386	2023-08-03	07:45:00	ja	22387	Pirmasens-Felsalbe	ja	194.5	183	206	44.5	2023-08-02 00:00:00	2023-08-02 23:59:00	MP	1000	12	17.5	365	7.7	nicht messbar	12510	21	0	16	nicht messbar	nicht messbar
1314	38387	2023-08-02	00:00:00	ja	23128	Speyer	ja	358.5	404	313	50.6	2023-08-02 00:00:00	2023-08-02 23:59:00	MP	1000	8	21.7	569	7.26	14.3	27171	nicht messbar	12	nicht messbar	281	nicht messbar
1315	38388	2023-08-03	08:00:00	ja	19985	Andernach	ja	398.5	333	464	24.8	2023-08-02 08:00:00	2023-08-03 08:00:00	MP	1000	17	18.1	901	8	nicht messbar	19859	2	3	NA	nicht messbar	nicht messbar
1316	38402	2023-08-01	00:00:00	ja	20027	Bad Kreuznach	ja	166.5	92	241	187	2023-07-31 00:00:00	2023-07-31 23:59:00	MP	1000	8	18.5	0.12	7.23	48.4	19420	1	2	NA	964	237
1317	38403	2023-08-03	08:20:00	ja	22430	Kaiserslautern	ja	122.5	1	244	27	2023-08-02 00:00:00	2023-08-02 23:59:00	MP	1000	5	14.7	491	7.31	8.1	125201	10	7	NA	120	32.9
1318	38404	2023-08-02	00:00:00	ja	22431	Koblenz	ja	175.5	204	147	12.7	2023-08-02 00:00:00	2023-08-02 23:59:00	MP	1000	5	16.9	1100	7.7	28.3	45280	19	3	20	440	122
1319	38405	2023-08-03	07:45:00	ja	22439	Mainz	nein	349.5	324	375	40.1	2023-08-02 00:00:00	2023-08-02 23:59:00	MP	1000	6	6	730	7.6	nicht messbar	92314	nicht messbar	NA	17.2	292	125
1320	38406	2023-08-03	00:00:00	ja	22449	Worms	ja	158.5	63	254	21.2	2023-08-02 08:00:00	2023-08-03 08:00:00	MP	1000	4	19.2	425	7.8	11.8	65927	15	0	NA	204	nicht messbar
1321	38408	2023-08-03	00:00:00	ja	20027	Bad Kreuznach	ja	142.5	1	284	20.4	2023-08-02 00:00:00	2023-08-02 23:59:00	MP	1000	18	19.6	0.96	7.87	11	54870	18	9	NA	233	50.7
1322	38409	2023-08-03	00:00:00	ja	25315	BASF Ludwigshafen	nein	173.5	1	346	65.7	NA	NA	NA	NA	NA	NA	NA	NA	NA	NA	NA	NA	NA	NA	NA
1323	38570	2023-08-08	00:00:00	ja	22449	Worms	ja	134	88	180	97.8	2023-08-07 07:00:00	2023-08-08 07:00:00	MP	1000	4	19.1	1260	7.8	45	23055	2	0	NA	658	nicht messbar
1324	38575	2023-08-08	08:00:00	ja	22448	Trier	nein	79.5	56	103	80	2023-08-07 08:00:00	2023-08-08 08:00:00	MP	1000	7.5	NA	985	7.7	nicht messbar	NA	nicht messbar	nicht messbar	nicht messbar	nicht messbar	nicht messbar
1325	38576	2023-08-07	00:00:00	ja	20027	Bad Kreuznach	ja	112	74	150	200	2023-08-07 00:00:00	2023-08-07 23:59:00	MP	1000	7	20.1	1.41	7.8	36.4	16910	0	0	NA	452	106
1326	38577	2023-08-07	00:00:00	ja	22425	Germersheim	ja	120.5	74	167	38.9	2023-08-07 00:00:00	2023-08-07 23:59:00	MP	100	24	27.3	85.38	7.03	40.5	9307	3	1	nicht messbar	265	nicht messbar
1327	38578	2023-08-08	08:20:00	ja	22430	Kaiserslautern	ja	48	38	58	49	2023-08-07 00:00:00	2023-08-07 23:59:00	MP	1000	5	15.2	571	7.52	18.7	59096	2	1	NA	562	132.3
1328	38579	2023-08-07	00:00:00	ja	22431	Koblenz	ja	45	35	55	23.3	2023-08-07 00:00:00	2023-08-07 23:59:00	MP	1000	5	16.6	900	7.6	25	49532	12	1	16.2	480	155
1329	38580	2023-08-08	08:00:00	ja	22438	Landau	ja	96	51	141	75.6	2023-08-07 08:00:00	2023-08-08 08:00:00	MP	1000	9	19.1	nicht messbar	7.8	12.9	10922	nicht messbar	nicht messbar	16	210	nicht messbar
1330	38581	2023-08-08	07:30:00	ja	22439	Mainz	nein	97.5	84	111	64.1	2023-08-07 00:00:00	2023-08-07 23:59:00	MP	1000	6	6	1647	7.8	nicht messbar	42918	nicht messbar	NA	14.8	657	203
1331	38582	2023-08-08	07:00:00	ja	22447	Montabaur, GKA	ja	28.5	18	39	87.2	2023-08-07 00:00:00	2023-08-07 23:59:00	MP	1000	10	16.8	427	7.92	4.3	25270	5	3	NA	110	nicht messbar
1332	38583	2023-08-08	08:00:00	ja	22386	Pirmasens-Blümelstal	ja	95.5	49	142	71.3	2023-08-07 00:00:00	2023-08-07 23:59:00	MP	1000	12	16.8	540	7.4	19.2	15040	9	0	14.1	nicht messbar	nicht messbar
1333	38584	2023-08-08	07:45:00	ja	22387	Pirmasens-Felsalbe	ja	63.5	40	87	29.8	2023-08-07 00:00:00	2023-08-07 23:59:00	MP	1000	7	15.9	702	7.5	nicht messbar	6550	0	0	12	nicht messbar	nicht messbar
1334	38585	2023-08-07	18:00:00	ja	25315	BASF Ludwigshafen	ja	15.5	1	30	15	2023-08-06 18:00:00	2023-08-07 18:00:00	MP	2000	20	23	nicht messbar	7	nicht messbar	262288	nicht messbar	nicht messbar	nicht messbar	nicht messbar	190
1335	38586	2023-08-08	08:00:00	ja	19985	Andernach	ja	119.5	69	170	80.2	2023-08-07 08:00:00	2023-08-08 08:00:00	MP	1000	6	17.4	1634	8.1	nicht messbar	11041	7	2	NA	nicht messbar	nicht messbar
1336	38587	2023-08-07	00:00:00	ja	23128	Speyer	ja	59.5	49	70	15	2023-08-07 00:00:00	2023-08-07 23:59:00	MP	1000	5	21.5	1143	7.49	44	16493	nicht messbar	2	nicht messbar	742	nicht messbar
1337	38588	2023-08-07	00:00:00	ja	32373	Neustadt	ja	62	43	81	14.6	2023-08-07 00:00:00	2023-08-07 23:59:00	MP	1000	8	9.6	1007	8.23	49.3	9202	3	0	16	554	nicht messbar
1338	38589	2023-08-07	00:00:00	ja	22459	Zweibrücken	ja	51.5	34	69	32.8	2023-08-07 00:00:00	2023-08-07 23:59:00	MP	1000	8	16.3	928	7.68	21.2	12840	9	0	NA	353	154
1339	38590	2023-08-09	00:00:00	ja	22425	Germersheim	ja	172.5	90	255	204	2023-08-09 00:00:00	2023-08-09 23:59:00	MP	100	24	27.8	74.68	6.69	32.9	11259	0	3	19.1	241	nicht messbar
1340	38591	2023-08-09	18:00:00	ja	25315	BASF Ludwigshafen	ja	49.5	21	78	136	2023-08-08 18:00:00	2023-08-09 18:00:00	MP	2000	20	23	nicht messbar	7	nicht messbar	265200	nicht messbar	nicht messbar	nicht messbar	nicht messbar	210
1341	38592	2023-08-09	00:00:00	ja	32373	Neustadt	ja	130.5	106	155	38.2	2023-08-09 00:00:00	2023-08-09 23:59:00	MP	1000	7	9	1140	8.39	55.6	8836	0	1	19	459	nicht messbar
1342	38593	2023-08-09	00:00:00	ja	23128	Speyer	ja	161.5	122	201	46.5	2023-08-09 00:00:00	2023-08-09 23:59:00	MP	1000	4	21.9	1409	7.57	47	13874	nicht messbar	1	nicht messbar	738	nicht messbar
1343	38594	2023-08-10	08:30:00	ja	22430	Kaiserslautern	nein	216	125	307	1096	2023-08-09 00:00:00	2023-08-09 23:59:00	MP	1000	5	15.5	719	7.39	20.1	NA	NA	NA	NA	423	106.6
1344	38595	2023-08-09	00:00:00	ja	22431	Koblenz	ja	104.5	65	144	139	2023-08-09 00:00:00	2023-08-09 23:59:00	MP	1000	5	15.9	600	7.4	13.5	85960	4	9	18.3	338	93
1345	38596	2023-08-10	08:00:00	ja	19985	Andernach	ja	161	65	257	518	2023-08-09 08:00:00	2023-08-10 08:00:00	MP	1000	8	17.3	1271	7.9	nicht messbar	13136	5	0	NA	nicht messbar	nicht messbar
1346	38597	2023-08-10	08:00:00	ja	22448	Trier	nein	190.5	133	248	90.7	2023-08-09 08:00:00	2023-08-10 08:00:00	MP	1000	7.5	NA	975	7.6	nicht messbar	NA	nicht messbar	nicht messbar	nicht messbar	nicht messbar	nicht messbar
1347	38598	2023-08-10	08:00:00	ja	22386	Pirmasens-Blümelstal	ja	126	84	168	91.3	2023-08-09 00:00:00	2023-08-09 23:59:00	MP	1000	12	16.9	993	7.71	39.3	6740	nicht messbar	0	nicht messbar	919	nicht messbar
1348	38599	2023-08-10	07:45:00	ja	22387	Pirmasens-Felsalbe	ja	290	124	456	879	2023-08-09 00:00:00	2023-08-09 23:59:00	MP	1000	7	15.8	7204	7.5	nicht messbar	3290	0	0	11	nicht messbar	nicht messbar
1349	38600	2023-08-10	08:00:00	ja	22449	Worms	ja	183	125	241	43.1	2023-08-09 08:00:00	2023-08-10 08:00:00	MP	1000	4	19.1	1351	8.1	52.9	17605	1	0	NA	791	nicht messbar
1350	38601	2023-08-09	00:00:00	ja	22459	Zweibrücken	ja	215.5	122	309	149	2023-08-09 00:00:00	2023-08-09 23:59:00	MP	1000	5.5	16.4	1104	7.8	32.9	9492	0	0	NA	561	244
1351	38603	2023-08-10	07:45:00	ja	22439	Mainz	nein	148	91	205	94.3	2023-08-09 00:00:00	2023-08-09 23:59:00	MP	1000	6	6	1007	7.8	nicht messbar	86464	nicht messbar	NA	17.4	409	115
1352	38604	2023-08-09	00:00:00	ja	20027	Bad Kreuznach	ja	181.5	74	289	109	2023-08-09 00:00:00	2023-08-09 23:59:00	MP	1000	9	19.1	1.58	7.7	29	21000	0	1	NA	291	95.5
1353	38605	2023-08-10	07:00:00	ja	22447	Montabaur, GKA	ja	51.5	21	82	102	2023-08-09 00:00:00	2023-08-09 23:59:00	MP	1000	nicht messbar	15.5	375	7.85	7.02	23870	1	6	NA	165	nicht messbar
1354	38656	2023-08-14	18:00:00	ja	25315	BASF Ludwigshafen	ja	24	13	35	48.3	2023-08-13 18:00:00	2023-08-14 18:00:00	MP	2000	20	23	nicht messbar	7	nicht messbar	276712	nicht messbar	nicht messbar	nicht messbar	nicht messbar	220
1355	38657	2023-08-14	00:00:00	ja	22425	Germersheim	ja	140	98	182	46.7	2023-08-14 00:00:00	2023-08-14 23:45:00	MP	100	24	26.9	76.47	6.82	25.3	9828	0	0	25.5	385	nicht messbar
1356	38658	2023-08-15	00:00:00	ja	22430	Kaiserslautern	ja	150	95	205	187	2023-08-14 00:00:00	2023-08-14 23:45:00	MP	1000	5	14.9	539	7.36	20.4	46669	0	0	NA	317	91.38
1357	38659	2023-08-15	08:00:00	ja	22438	Landau	ja	91.5	44	139	39.1	2023-08-14 08:00:00	2023-08-15 08:00:00	MP	1000	5	20.1	nicht messbar	7.9	48.2	9965	nicht messbar	nicht messbar	NA	626	nicht messbar
1358	38660	2023-08-14	00:00:00	ja	32373	Neustadt	ja	124.5	62	187	49.4	2023-08-14 00:00:00	2023-08-14 23:45:00	MP	1000	9	12.4	1087	8.17	48.5	9240	0	0	23.5	695	nicht messbar
1359	38661	2023-08-14	00:00:00	ja	22431	Koblenz	ja	121	76	166	65.8	2023-08-14 00:00:00	2023-08-14 23:45:00	MP	1000	5	17.6	1600	7.5	43.6	25660	0	0	22.3	163	nicht messbar
1360	38662	2023-08-15	07:45:00	ja	22439	Mainz	nein	172.5	117	228	48.6	2023-08-14 00:00:00	2023-08-15 00:00:00	MP	1000	6	6	1732	7.8	nicht messbar	42278	nicht messbar	NA	21.9	1081	244
1361	38663	2023-08-15	08:00:00	ja	22386	Pirmasens-Blümelstal	ja	145	95	195	113	2023-08-14 00:00:00	2023-08-14 23:45:00	MP	1000	12	17.5	734	7.7	nicht messbar	5420	nicht messbar	0	nicht messbar	nicht messbar	nicht messbar
1362	38664	2023-08-15	07:45:00	ja	22387	Pirmasens-Felsalbe	ja	138.5	87	190	77.8	2023-08-14 00:00:00	2023-08-14 23:45:00	MP	1000	12	18	640	7.6	nicht messbar	4040	0	2	20.4	nicht messbar	nicht messbar
1363	38665	2023-08-14	00:00:00	ja	23128	Speyer	ja	115.5	72	159	29.7	2023-08-14 00:00:00	2023-08-14 23:45:00	MP	1000	3	23	1789	7.29	49	12705	nicht messbar	0	nicht messbar	1119	nicht messbar
1364	38666	2023-08-15	08:00:00	ja	22449	Worms	ja	85.5	57	114	21	2023-08-14 08:00:00	2023-08-15 08:00:00	MP	1000	4	20.4	1.31	8	37.7	21986	3	0	NA	598	nicht messbar
1365	38667	2023-08-14	00:00:00	ja	22459	Zweibrücken	ja	145.5	95	196	33.1	2023-08-14 00:00:00	2023-08-14 23:45:00	MP	1000	7.5	16.6	776	7.66	26	8599	0	0	NA	835	285
1366	38668	2023-08-14	00:00:00	ja	20027	Bad Kreuznach	ja	222	145	299	77.9	2023-08-14 00:00:00	2023-08-15 00:00:00	MP	1000	6	20.3	0.21	7	58.9	16330	0	0	NA	490	nicht messbar
1367	38669	2023-08-15	08:00:00	ja	19985	Andernach	ja	87.5	49	126	38.9	2023-08-14 08:00:00	2023-08-15 08:00:00	MP	1000	13	17.8	903	8	nicht messbar	16437	0	17	NA	nicht messbar	nicht messbar
1368	38670	2023-08-16	00:00:00	ja	22425	Germersheim	ja	201	130	272	146	2023-08-15 00:00:00	2023-08-16 00:00:00	MP	100	24	24.2	45.3	7.05	39.3	9520	0	1	24.2	190	nicht messbar
1369	38671	2023-08-17	08:00:00	ja	22438	Landau	ja	86	70	102	55.1	2023-08-16 08:00:00	2023-08-17 08:00:00	MP	1000	5	20.1	nicht messbar	7.9	47.7	10715	nicht messbar	nicht messbar	NA	585	nicht messbar
1370	38672	2023-08-16	18:00:00	ja	25315	BASF Ludwigshafen	ja	0	0	0	0	2023-08-15 18:00:00	2023-08-16 18:00:00	MP	2000	20	23	nicht messbar	7	nicht messbar	260500	nicht messbar	nicht messbar	nicht messbar	nicht messbar	250
1371	38678	2023-08-10	08:00:00	ja	22438	Landau	ja	137	90	184	46.6	2023-08-09 08:00:00	2023-08-10 08:00:00	MP	1000	5	19.4	nicht messbar	7.9	38.2	9872	nicht messbar	nicht messbar	13	313	nicht messbar
1372	38679	2023-08-17	07:45:00	ja	22386	Pirmasens-Blümelstal	ja	32.5	26	39	260	2023-08-16 00:00:00	2023-08-17 00:00:00	MP	1000	12	18.5	658	7.5	nicht messbar	16080	nicht messbar	25	nicht messbar	nicht messbar	nicht messbar
1373	38680	2023-08-17	07:45:00	ja	22387	Pirmasens-Felsalbe	ja	23	6	40	37.1	2023-08-16 23:45:00	2023-08-17 23:45:00	MP	1000	12	18.4	420	7.5	nicht messbar	7170	2	20	nicht messbar	nicht messbar	nicht messbar
1374	38681	2023-08-16	00:00:00	ja	32373	Neustadt	ja	76.5	60	93	54.6	2023-08-16 00:00:00	2023-08-17 00:00:00	MP	1000	8	12	1094	8.37	56.9	8731	0	1	22.9	824	nicht messbar
1375	38682	2023-08-16	00:00:00	ja	20027	Bad Kreuznach	ja	47	27	67	127	2023-08-15 00:00:00	2023-08-16 00:00:00	MP	1000	6	19.6	0.26	7.1	37	29060	13	0	NA	395	94.6
1376	38683	2023-08-17	07:30:00	ja	22439	Mainz	nein	83	42	124	66.9	2023-08-16 00:00:00	2023-08-17 00:00:00	MP	1000	6	6	1147	7.8	nicht messbar	60646	nicht messbar	NA	21.3	846	170
1377	38684	2023-08-15	07:00:00	ja	22447	Montabaur, GKA	ja	12.5	12	13	12.4	2023-08-14 00:00:00	2023-08-15 00:00:00	MP	1000	4.5	17.5	711	7.95	14.7	12120	0	0	NA	327	nicht messbar
1378	38685	2023-08-16	08:00:00	ja	19985	Andernach	ja	14.5	4	25	36.9	2023-08-15 08:00:00	2023-08-16 08:00:00	MP	1000	17	nicht messbar	672	8.1	nicht messbar	26651	2	25	NA	nicht messbar	nicht messbar
1379	38686	2023-08-17	08:00:00	ja	22449	Worms	ja	46.5	32	61	70.1	2023-08-16 08:00:00	2023-08-17 08:00:00	MP	1000	4	21.3	931	8	27.9	47477	37	0	NA	432	nicht messbar
1380	38687	2023-08-16	00:00:00	ja	22459	Zweibrücken	ja	43.5	23	64	72	2023-08-16 00:00:00	2023-08-17 00:00:00	MP	1000	11	17.8	592	7.89	17.2	18800	13	4	NA	366	136
1381	38688	2023-08-16	00:00:00	ja	22431	Koblenz	ja	56	42	70	89.7	2023-08-15 00:00:00	2023-08-16 00:00:00	MP	1000	5	17.7	1000	7.5	27.2	46240	14	35	22.4	548	155
1382	38689	2023-08-17	07:00:00	ja	22447	Montabaur, GKA	ja	22	4	40	68.5	2023-08-16 00:00:00	2023-08-17 00:00:00	MP	1000	7.2	17	486	7.83	6.42	19060	13	17	NA	232	nicht messbar
1383	38690	2023-08-16	00:00:00	ja	23128	Speyer	ja	110	80	140	114	2023-08-15 00:00:00	2023-08-16 00:00:00	MP	1000	3	22.8	1935	7.37	53	11344	nicht messbar	0	nicht messbar	828	nicht messbar
1384	38691	2023-08-17	00:00:00	ja	22430	Kaiserslautern	ja	42.5	25	60	111	2023-08-16 00:00:00	2023-08-17 00:00:00	MP	1000	5	14.7	735	7.41	17.65	75456	0	12	NA	254	76.94
1385	38717	2023-08-21	00:00:00	ja	22425	Germersheim	ja	83.5	78	89	23.2	2023-08-21 00:00:00	2023-08-21 23:45:00	MP	100	24	22.9	44.1	7.38	27.4	8374	0	0	27.8	424	nicht messbar
1386	38718	2023-08-22	08:00:00	ja	22438	Landau	nein	140.5	116	165	37.5	2023-08-21 08:00:00	2023-08-22 08:00:00	NA	1000	5	20.6	nicht messbar	7.9	42.3	9716	0	0	NA	703	nicht messbar
1387	38719	2023-08-21	18:00:00	ja	25315	BASF Ludwigshafen	ja	25.5	36	15	245	2023-08-20 18:00:00	2023-08-21 18:00:00	MP	2000	20	23	nicht messbar	7	nicht messbar	254917	nicht messbar	nicht messbar	nicht messbar	nicht messbar	250
1388	38721	2023-08-21	00:00:00	ja	32373	Neustadt	ja	71	73	69	19.7	2023-08-21 00:00:00	2023-08-21 23:45:00	MP	1000	7	8.9	1145	8.11	58.9	8796	0	0	26.8	876	nicht messbar
1389	38723	2023-08-22	00:00:00	ja	22430	Kaiserslautern	nein	101.5	83	120	73.6	2023-08-21 00:00:00	2023-08-21 23:45:00	NA	1000	5	17.2	854	8.28	18.6	47272	0	0	NA	327	84.55
1390	38724	2023-08-21	07:00:00	ja	22447	Montabaur, GKA	ja	89.5	68	111	60.9	2023-08-21 00:00:00	2023-08-21 23:45:00	MP	1000	4	18.1	680	7.8	13.4	10550	0	0	NA	301	nicht messbar
1391	38725	2023-08-22	07:45:00	ja	22386	Pirmasens-Blümelstal	ja	66.5	66	67	37.6	2023-08-21 00:00:00	2023-08-21 23:45:00	MP	1000	12	17.9	1054	7.4	33.5	5880	nicht messbar	nicht messbar	nicht messbar	711	nicht messbar
1392	38726	2023-08-22	06:45:00	ja	22387	Pirmasens-Felsalbe	ja	143.5	103	184	41.5	2023-08-21 00:00:00	2023-08-21 23:45:00	MP	1000	8	17.4	510	7.5	nicht messbar	2881	0	0	16.3	nicht messbar	nicht messbar
1393	38727	2023-08-21	23:45:00	ja	23128	Speyer	ja	82.5	80	85	16.9	2023-08-21 00:00:00	2023-08-21 23:45:00	MP	1000	3	23.4	1791	7.18	53	11227	0	0	nicht messbar	1075	nicht messbar
1394	38728	2023-08-21	00:00:00	ja	22459	Zweibrücken	ja	161.5	136	187	57.1	2023-08-21 00:00:00	2023-08-21 23:45:00	MP	1000	5	17.2	1320	7.24	35.3	8248	0	0	NA	662	243
1395	38729	2023-08-22	07:30:00	ja	20027	Bad Kreuznach	ja	151	107	195	462	2023-08-21 00:00:00	2023-08-22 00:00:00	MP	1000	4.5	20.8	1.44	7.8	42.2	16670	nicht messbar	nicht messbar	26.7	412	103
1396	38730	2023-08-21	00:00:00	ja	22431	Koblenz	ja	84	77	91	29.7	2023-08-21 00:00:00	2023-08-21 23:45:00	MP	1000	5	17.9	1400	7.5	37	26676	0	0	24.6	601	170
1397	38731	2023-08-22	07:45:00	ja	22439	Mainz	ja	141	109	173	56.9	2023-08-21 00:00:00	2023-08-22 00:00:00	MP	1000	6	6	1937	7.7	nicht messbar	41587	nicht messbar	nicht messbar	24.8	862	244
1398	38732	2023-08-22	08:00:00	ja	19985	Andernach	ja	67.5	73	62	3.18	2023-08-21 08:00:00	2023-08-22 08:00:00	MP	1000	6	17.9	2064	8	nicht messbar	9488	0	0	NA	nicht messbar	nicht messbar
1399	38733	2023-08-22	08:00:00	ja	22449	Worms	ja	115.5	110	121		2023-08-21 08:00:00	2023-08-22 08:00:00	MP	1000	4	20.2	1929	8.1	59.7	21159	0	0	NA	810	nicht messbar
1400	38734	2023-08-23	18:00:00	ja	25315	BASF Ludwigshafen	nein	28	18	38	966	2023-08-22 18:00:00	2023-08-23 18:00:00	MP	2000	20	23	nicht messbar	7	nicht messbar	264350	NA	NA	nicht messbar	nicht messbar	250
1401	38735	2023-08-24	07:00:00	ja	22447	Montabaur, GKA	ja	148.5	96	201	106	2023-08-23 00:00:00	2023-08-23 23:45:00	MP	1000	3.5	18.3	677	7.89	18.2	9040	0	0	NA	337	nicht messbar
1402	38737	2023-08-24	08:00:00	ja	22439	Mainz	ja	120	101	139	38.1	2023-08-23 00:00:00	2023-08-24 00:00:00	MP	1000	6	6	1883	7.9	nicht messbar	40781	nicht messbar	nicht messbar	22	1227	nicht messbar
1403	38738	2023-08-24	23:45:00	ja	22386	Pirmasens-Blümelstal	ja	98	79	117	167	2023-08-24 00:00:00	2023-08-24 23:45:00	MP	1000	12	18.1	1123	7.4	nicht messbar	5560	nicht messbar	0	nicht messbar	nicht messbar	nicht messbar
1404	38739	2023-08-23	00:00:00	ja	23128	Speyer	ja	110	88	132	46.4	2023-08-23 00:00:00	2023-08-23 23:45:00	MP	1000	3	23.7	1972	7.19	65	11043	nicht messbar	nicht messbar	nicht messbar	1026	nicht messbar
1405	38740	2023-08-24	08:00:00	ja	19985	Andernach	ja	161.5	111	212	163	2023-08-23 08:00:00	2023-08-24 08:00:00	MP	1000	6	18.6	2065	8	nicht messbar	9671	0	0	NA	nicht messbar	nicht messbar
1406	38741	2023-08-24	08:00:00	ja	22449	Worms	nein	143.5	125	162	59.8	2023-08-23 08:00:00	2023-08-24 08:00:00	MP	1000	4	20.1	1980	8.1	63.8	20298	NA	0	NA	872	nicht messbar
1407	38742	2023-08-23	00:00:00	ja	22459	Zweibrücken	nein	113.5	87	140	54.8	2023-08-23 00:00:00	2023-08-23 23:45:00	NA	1000	5	16.9	1220	7.88	34.7	7988	0	0	NA	605	228
1408	38743	2023-08-15	08:00:00	ja	22448	Trier	nein	109.5	74	145	75.5	2023-08-14 08:00:00	2023-08-15 08:00:00	MP	1000	7.5	NA	909	7.54	nicht messbar	40800	nicht messbar	nicht messbar	nicht messbar	nicht messbar	nicht messbar
1409	38744	2023-08-17	08:00:00	ja	22448	Trier	nein	34	19	49	44.7	2023-08-16 08:00:00	2023-08-17 08:00:00	MP	1000	7.5	NA	529	7.3	nicht messbar	30600	nicht messbar	nicht messbar	nicht messbar	nicht messbar	nicht messbar
1410	38745	2023-08-22	08:00:00	ja	22448	Trier	nein	102	93	111	45.3	2023-08-21 08:00:00	2023-08-22 08:00:00	MP	1000	7.5	NA	1135	7.71	nicht messbar	15270	nicht messbar	nicht messbar	nicht messbar	nicht messbar	nicht messbar
1411	38746	2023-08-24	08:00:00	ja	22448	Trier	nein	136	120	152	63.8	2023-08-23 08:00:00	2023-08-24 08:00:00	MP	1000	7.5	NA	1070	7.46	nicht messbar	19400	nicht messbar	nicht messbar	nicht messbar	nicht messbar	nicht messbar
1412	38747	2023-08-24	08:00:00	ja	22430	Kaiserslautern	ja	147	134	160	261	2023-08-23 00:00:00	2023-08-24 00:00:00	MP	1000	5	16.3	784	7.73	20.74	46733	0	0	NA	548	112.29
1413	38748	2023-08-23	23:45:00	ja	22431	Koblenz	ja	136	109	163	72.7	2023-08-23 00:00:00	2023-08-23 23:45:00	MP	1000	5	17.9	1500	7.5	39.7	24184	0	0	22.7	600	173
1414	38749	2023-08-24	08:00:00	ja	22438	Landau	ja	138	112	164	89.6	2023-08-23 08:00:00	2023-08-24 08:00:00	MP	1000	5	20.8	nicht messbar	7.9	37.6	10157	0	0	NA	668	nicht messbar
1415	38750	2023-08-23	23:45:00	ja	32373	Neustadt	ja	85	83	87	53.5	2023-08-23 00:00:00	2023-08-23 23:45:00	MP	1000	8	7.8	1161	8.03	nicht messbar	8430	0	0	23.7	592	nicht messbar
1416	38752	2023-08-24	07:30:00	ja	20027	Bad Kreuznach	ja	293	178	408	177	2023-08-23 00:00:00	2023-08-24 00:00:00	MP	1000	4.5	20.4	1.36	7.83	33.6	16620	nicht messbar	nicht messbar	19	366	103
1417	38753	2023-08-23	00:00:00	ja	22425	Germersheim	ja	96.5	84	109	47.8	2023-08-22 00:00:00	2023-08-23 00:00:00	MP	100	24	26.1	77.82	7.11	57	7601	0	0	25.6	351	nicht messbar
1418	38754	2023-08-24	07:45:00	ja	22387	Pirmasens-Felsalbe	ja	203	145	261	149	2023-08-23 00:00:00	2023-08-23 23:45:00	MP	1000	9	17.3	820	7.4	nicht messbar	2614	0	0	29	nicht messbar	nicht messbar
1419	38864	2023-08-28	18:00:00	ja	25315	BASF Ludwigshafen	ja	20.5	19	22	357	2023-08-27 18:00:00	2023-08-28 18:00:00	MP	2000	20	23	nicht messbar	7	nicht messbar	318080	nicht messbar	35000	nicht messbar	nicht messbar	180
1420	38867	2023-08-28	00:00:00	ja	22425	Germersheim	ja	84	58	110	22.9	2023-08-28 00:00:00	2023-08-28 23:45:00	MP	100	24	28	90.92	6.95	31	7842	0	0	16.5	429	nicht messbar
1421	38868	2023-08-29	07:00:00	ja	22447	Montabaur, GKA	nein	65	37	93	28.9	2023-08-28 00:00:00	2023-08-28 23:45:00	NA	1000	4	17.9	810	7.93	23.2	7420	0	0	NA	419	nicht messbar
1422	38869	2023-08-29	08:00:00	ja	22386	Pirmasens-Blümelstal	ja	47	39	55	18.7	2023-08-28 00:00:00	2023-08-28 23:45:00	MP	1000	12	17.6	1300	7.6	nicht messbar	5376	0	0	nicht messbar	nicht messbar	nicht messbar
1423	38870	2023-08-29	08:45:00	ja	22387	Pirmasens-Felsalbe	ja	87.5	52	123	23.1	2023-08-28 00:00:00	2023-08-28 23:45:00	MP	1000	7	16	881	7.9	nicht messbar	2670	nicht messbar	0	NA	nicht messbar	nicht messbar
1424	38871	2023-08-28	00:00:00	ja	32373	Neustadt	ja	83.5	62	105	43.5	2023-08-28 00:00:00	2023-08-28 23:45:00	MP	1000	8	8.1	1150	8.14	60.1	8442	0	0	15	1064	nicht messbar
1425	38873	2023-08-28	00:00:00	ja	23128	Speyer	nein	84	75	93	17.7	2023-08-28 00:00:00	2023-08-28 23:45:00	NA	1000	4	23.2	1502	7.44	51	11440	nicht messbar	0	nicht messbar	847	nicht messbar
1426	38874	2023-08-28	00:00:00	ja	22459	Zweibrücken	ja	72	39	105	24.4	2023-08-28 00:00:00	2023-08-28 23:45:00	MP	1000	4.5	16.7	1253	7.76	38.6	8075	0	0	NA	632	244
1427	38880	2023-08-29	00:00:00	ja	22430	Kaiserslautern	ja	87.5	68	107	95	2023-08-28 00:00:00	2023-08-29 00:00:00	MP	1000	5	nicht messbar	816	7.41	23.39	45742	0	0	NA	339	97.3
1428	38881	2023-08-28	00:00:00	ja	22431	Koblenz	ja	188	84	292	361	2023-08-28 00:00:00	2023-08-28 23:45:00	MP	1000	5	17.6	1300	7.6	42.1	26176	1	0	15.9	575	162
1429	38882	2023-08-29	07:45:00	ja	22439	Mainz	ja	118	82	154	51.3	2023-08-28 00:00:00	2023-08-29 00:00:00	MP	1000	6	6	1798	7.8	nicht messbar	40883	nicht messbar	nicht messbar	15.6	1390	332
1430	38938	2023-08-29	08:00:00	ja	19985	Andernach	ja	111.5	69	154	34.4	2023-08-28 08:00:00	2023-08-29 08:00:00	MP	1000	4	nicht messbar	2012	8.1	nicht messbar	8569	0	0	NA	nicht messbar	nicht messbar
1431	38940	2023-08-29	08:00:00	ja	22448	Trier	nein	263	75	451	391	2023-08-28 08:00:00	2023-08-29 08:00:00	MP	1000	7.5	NA	1032	7.6	nicht messbar	21850	nicht messbar	nicht messbar	nicht messbar	nicht messbar	nicht messbar
1432	38941	2023-08-28	00:00:00	ja	20027	Bad Kreuznach	ja	225	167	283	399	2023-08-27 00:00:00	2023-08-28 00:00:00	MP	1000	4.5	20.5	1.37	7.7	54.3	15400	0	0	NA	324	181
1433	38945	2023-08-29	08:00:00	ja	22438	Landau	ja	117	112	122	31.2	2023-08-28 08:00:00	2023-08-29 08:00:00	MP	1000	6	19.6	nicht messbar	7.7	21.76	10187	nicht messbar	nicht messbar	14	579	nicht messbar
1434	38955	2023-08-29	08:00:00	ja	22449	Worms	ja	92.5	84	101	30.3	2023-08-28 08:00:00	2023-08-29 08:00:00	MP	1000	4	19.7	1935	8	61.5	22186	1	0	NA	868	nicht messbar
1435	38960	2023-08-31	08:00:00	ja	22448	Trier	nein	77	46	108	1091	2023-08-30 08:00:00	2023-08-31 08:00:00	MP	1000	7.5	NA	585	7.5	nicht messbar	28930	nicht messbar	nicht messbar	nicht messbar	nicht messbar	nicht messbar
1436	38961	2023-08-31	08:00:00	ja	22438	Landau	ja	100.5	79	122	79.1	2023-08-30 08:00:00	2023-08-31 08:00:00	MP	1000	8	20.3	nicht messbar	7.8	46.6	11171	nicht messbar	nicht messbar	14	632	nicht messbar
1437	38963	2023-08-30	00:00:00	ja	22425	Germersheim	ja	30.5	18	43	90.2	2023-08-30 00:00:00	2023-08-30 23:45:00	MP	100	24	23.4	64.39	7.19	85	8010	0	0	17.7	503	nicht messbar
1438	38964	2023-08-30	18:00:00	ja	25315	BASF Ludwigshafen	ja	5	5	5	110	2023-08-29 18:00:00	2023-08-30 18:00:00	MP	2000	23	23	nicht messbar	7	nicht messbar	269680	nicht messbar	nicht messbar	nicht messbar	nicht messbar	200
1439	38965	2023-08-30	00:00:00	ja	32373	Neustadt	ja	40	36	44	40.7	2023-08-30 00:00:00	2023-08-30 23:45:00	MP	1000	9	10.2	975	8.1	49.5	13550	0	2	16.9	944	nicht messbar
1440	38966	2023-08-30	00:00:00	ja	22459	Zweibrücken	ja	61	40	82	231	2023-08-30 00:00:00	2023-08-30 23:45:00	MP	1000	7	17	957	7.93	27.1	12782	2	3	NA	593	215
1441	38968	2023-08-31	08:00:00	ja	22439	Mainz	ja	105.5	75	136	128	2023-08-30 00:00:00	2023-08-31 00:00:00	MP	1000	6	6	1341	7.8	nicht messbar	54528	nicht messbar	nicht messbar	16.4	761	258
1442	38969	2023-08-31	08:00:00	ja	22386	Pirmasens-Blümelstal	ja	6.5	8	5	23.9	2023-08-30 00:00:00	2023-08-30 23:45:00	MP	1000	12	17.5	1038	7.5	34	8700	nicht messbar	3	nicht messbar	nicht messbar	nicht messbar
1443	38970	2023-08-31	00:00:00	ja	22387	Pirmasens-Felsalbe	ja	15.5	5	26	252	2023-08-30 00:00:00	2023-08-30 23:45:00	MP	1000	7	16.9	817	8.1	nicht messbar	3790	2	nicht messbar	NA	nicht messbar	nicht messbar
1444	38971	2023-08-30	00:00:00	ja	23128	Speyer	ja	50	45	55	36.5	2023-08-30 00:00:00	2023-08-30 23:45:00	MP	1000	4	22.6	1580	7.46	44	14421	nicht messbar	2	nicht messbar	758	nicht messbar
1445	38972	2023-08-31	10:30:00	ja	22430	Kaiserslautern	ja	70.5	50	91	500	2023-08-30 00:00:00	2023-08-30 23:45:00	MP	1000	5	nicht messbar	642	7.39	19.07	67603	4	16	NA	390	102.77
1446	38973	2023-08-30	00:00:00	ja	22431	Koblenz	ja	77	62	92	517	2023-08-30 00:00:00	2023-08-30 23:45:00	MP	1000	5	16.9	1300	7.5	41.2	38268	0	3	16.3	666	180
1447	38976	2023-08-31	08:00:00	ja	19985	Andernach	nein	42.5	33	52	40.1	2023-08-30 08:00:00	2023-08-31 08:00:00	NA	1000	6	18.6	1762	8	nicht messbar	10444	0	2	NA	nicht messbar	nicht messbar
1448	38977	2023-08-30	00:00:00	ja	20027	Bad Kreuznach	ja	130	83	177	774	2023-08-30 00:00:00	2023-08-30 23:45:00	MP	1000	4.5	20.5	1.71	7.8	31.2	22770	0	2	NA	711	184
1449	39011	2023-08-30	00:00:00	ja	22449	Worms	nein	82.5	68	97	119	NA	NA	NA	NA	NA	NA	NA	NA	NA	NA	NA	NA	NA	NA	NA
1450	39060	2023-09-05	08:00:00	ja	22448	Trier	nein	108.5	56	161	110	2023-09-04 08:00:00	2023-09-05 08:00:00	MP	1000	7.5	NA	977	7.7	nicht messbar	NA	nicht messbar	nicht messbar	nicht messbar	nicht messbar	nicht messbar
1451	39061	2023-09-05	07:30:00	ja	20027	Bad Kreuznach	ja	238	162	314	229	2023-09-04 00:00:00	2023-09-05 00:00:00	MP	1000	4	20.1	1.65	7.81	34.7	16370	nicht messbar	nicht messbar	16.8	332	132
1452	39062	2023-09-04	00:00:00	ja	22425	Germersheim	nein	55.5	46	65	61.5	2023-09-03 00:00:00	2023-09-04 00:00:00	MP	100	24	20.4	43.65	7.98	31	NA	NA	NA	NA	158	nicht messbar
1453	39063	2023-09-04	00:00:00	ja	22431	Koblenz	ja	99	81	117	122	2023-09-03 00:00:00	2023-09-04 00:00:00	MP	1000	5	17.5	1300	7.3	45.9	25772	0	0	20.3	613	165
1454	39064	2023-09-05	08:00:00	ja	22438	Landau	ja	155	144	166	132	2023-09-04 08:00:00	2023-09-05 08:00:00	MP	1000	5	20.1	nicht messbar	7.9	46.6	10360	0	0	17	632	nicht messbar
1455	39065	2023-09-05	07:45:00	ja	22439	Mainz	nein	153.5	109	198	117	2023-09-04 00:00:00	2023-09-05 00:00:00	MP	1000	6	6	1718	7.9	nicht messbar	43571	nicht messbar	NA	18.3	805	277
1456	39066	2023-09-05	10:00:00	ja	22447	Montabaur, GKA	ja	106.5	87	126	126	2023-09-04 00:00:00	2023-09-05 00:00:00	MP	1000	4	17	729	7.92	22.3	8640	0	0	NA	360	nicht messbar
1457	39067	2023-09-05	07:45:00	ja	22386	Pirmasens-Blümelstal	ja	35.5	34	37	44.3	2023-09-04 00:00:00	2023-09-05 00:00:00	MP	1000	12	17.6	1200	7.4	39.5	5392	0	0	nicht messbar	483	nicht messbar
1458	39068	2023-09-04	18:00:00	ja	25315	BASF Ludwigshafen	nein	10	5	15	84	2023-09-03 18:00:00	2023-09-04 18:00:00	MP	2000	20	23	nicht messbar	7	nicht messbar	264300	nicht messbar	NA	nicht messbar	nicht messbar	190
1459	39069	2023-09-05	07:15:00	ja	22387	Pirmasens-Felsalbe	ja	131	74	188	134	2023-09-04 00:00:00	2023-09-05 00:00:00	MP	1000	7	16.9	689	7.8	nicht messbar	3010	0	0	17	nicht messbar	nicht messbar
1460	39070	2023-09-05	08:00:00	ja	19985	Andernach	ja	78.5	66	91	78.5	2023-09-04 08:00:00	2023-09-05 08:00:00	MP	1000	6	17.3	1942	8	nicht messbar	8929	0	0	NA	nicht messbar	nicht messbar
1461	39071	2023-09-04	00:00:00	ja	23128	Speyer	ja	134.5	108	161	327	2023-09-03 00:00:00	2023-09-04 00:00:00	MP	1000	3	22.7	1592	7.45	52	11258	nicht messbar	0	nicht messbar	986	nicht messbar
1462	39072	2023-09-05	08:00:00	ja	22449	Worms	ja	316	259	373	142	2023-09-04 08:00:00	2023-09-05 08:00:00	MP	1000	4	20.1	1822	7.9	60.4	20014	0	0	NA	936	nicht messbar
1463	39073	2023-09-04	00:00:00	ja	32373	Neustadt	ja	208	158	258	803	2023-09-03 00:00:00	2023-09-04 00:00:00	MP	1000	8.5	9.7	1150	8.12	57.7	8961	0	0	20.1	814	nicht messbar
1464	39074	2023-09-04	00:00:00	ja	22459	Zweibrücken	ja	123.5	90	157	87	2023-09-03 00:00:00	2023-09-04 00:00:00	MP	1000	5	16.9	942	8.01	34	8283	0	0	NA	692	272
1465	39080	2023-09-05	00:00:00	ja	22430	Kaiserslautern	ja	45.5	29	62	127	2023-09-04 00:00:00	2023-09-05 00:00:00	MP	1000	5	16.2	713	7.81	23.1	49963	0	0	NA	489	102.72
1466	39195	2023-09-06	00:00:00	ja	22425	Germersheim	ja	57.5	44	71	45.6	2023-09-05 00:00:00	2023-09-06 00:00:00	MP	100	24	23.3	93.47	7.1	52.5	6841	0	0	21.9	496	nicht messbar
1467	39196	2023-09-06	18:00:00	ja	25315	BASF Ludwigshafen	nein	6.5	3	10	619	2023-09-05 18:00:00	2023-09-06 18:00:00	MP	1000	20	23	nicht messbar	7	nicht messbar	260760	nicht messbar	NA	nicht messbar	nicht messbar	210
1468	39197	2023-09-06	00:00:00	ja	32373	Neustadt	ja	91.5	77	106	334	2023-09-05 00:00:00	2023-09-06 00:00:00	MP	1000	9	9.1	1196	8.04	56.8	9395	0	0	20	830	nicht messbar
1469	39198	2023-09-06	00:00:00	ja	23128	Speyer	ja	114.5	104	125	67.8	2023-09-05 00:00:00	2023-09-06 00:00:00	MP	1000	4	22.6	1590	7.51	54	11364	nicht messbar	0	nicht messbar	796	nicht messbar
1470	39200	2023-09-07	08:00:00	ja	22448	Trier	nein	106.5	69	144	512	2023-09-06 08:00:00	2023-09-07 08:00:00	MP	1000	7.5	NA	977	7.79	nicht messbar	NA	nicht messbar	nicht messbar	nicht messbar	nicht messbar	nicht messbar
1471	39201	2023-09-06	00:00:00	ja	22431	Koblenz	ja	147	100	194	320	2023-09-05 00:00:00	2023-09-06 00:00:00	MP	1000	5	17.9	1600	7.7	44.6	25824	0	0	21.9	640	182
1472	39202	2023-09-07	07:45:00	ja	22439	Mainz	nein	137	117	157	299	2023-09-06 00:00:00	2023-09-07 00:00:00	MP	1000	6	6	1855	8.1	nicht messbar	41549	nicht messbar	NA	19.5	941	274
1473	39203	2023-09-07	08:30:00	ja	22386	Pirmasens-Blümelstal	ja	52	46	58	104	2023-09-06 00:00:00	2023-09-07 00:00:00	MP	1000	12	18	1300	7.6	44.3	5152	0	0	18.2	nicht messbar	nicht messbar
1474	39204	2023-09-07	07:45:00	ja	22387	Pirmasens-Felsalbe	ja	65.5	52	79	82.1	2023-09-06 00:00:00	2023-09-07 00:00:00	MP	1000	6	16.2	723	7.9	nicht messbar	2750	0	0	10	nicht messbar	nicht messbar
1475	39205	2023-09-06	00:00:00	ja	20027	Bad Kreuznach	ja	240	194	286	148	2023-09-05 00:00:00	2023-09-06 00:00:00	MP	1000	7	20.5	1.43	7.88	38.3	16070	0	0	NA	657	172
1476	39206	2023-09-07	08:00:00	ja	22430	Kaiserslautern	ja	80	59	101	101	2023-09-06 00:00:00	2023-09-07 00:00:00	MP	1000	5	16.6	681	7.73	20.87	48206	nicht messbar	nicht messbar	NA	477	123.28
1477	39207	2023-09-07	07:00:00	ja	22447	Montabaur, GKA	nein	136.5	122	151	207	2023-09-06 00:00:00	2023-09-07 00:00:00	MP	1000	NA	17	771	7.69	22.7	8010	0	0	NA	545	nicht messbar
1478	39208	2023-09-07	08:00:00	ja	19985	Andernach	ja	82	60	104	83.2	2023-09-06 08:00:00	2023-09-07 08:00:00	MP	1000	6	17.8	1978	8.1	nicht messbar	8826	0	0	NA	nicht messbar	nicht messbar
1479	39227	2023-09-07	08:00:00	ja	22449	Worms	nein	396.5	285	508	482	2023-09-06 08:00:00	2023-09-07 08:00:00	MP	1000	4	20.1	1902	7.9	57.6	NA	0	0	NA	957	nicht messbar
1480	39228	2023-09-06	00:00:00	ja	22459	Zweibrücken	ja	82.5	46	119	81.7	2023-09-05 00:00:00	2023-09-06 00:00:00	MP	1000	5	16.9	988	8	36.5	8328	0	0	NA	659	251
1481	39230	2023-09-07	00:00:00	ja	22438	Landau	nein	87	86	88	135	NA	NA	NA	NA	NA	NA	NA	NA	NA	NA	NA	NA	NA	NA	NA
1482	39545	2023-09-11	00:00:00	ja	22425	Germersheim	ja	150	119	181	216	2023-09-10 00:00:00	2023-09-11 00:00:00	MP	100	24	21.7	113.78	7.83	56.4	6791	0	0	23	449	nicht messbar
1483	39546	2023-09-12	00:00:00	ja	25315	BASF Ludwigshafen	nein	0	0	0	0	NA	NA	NA	NA	NA	NA	NA	NA	NA	NA	NA	NA	NA	NA	NA
1484	39547	2023-09-12	08:00:00	ja	19985	Andernach	ja	95.5	75	116	99.1	2023-09-11 08:00:00	2023-09-12 08:00:00	MP	1000	5	18.2	1965	8	nicht messbar	9367	0	0	NA	nicht messbar	nicht messbar
1485	39548	2023-09-12	08:00:00	ja	22449	Worms	ja	67.5	51	84	1288	2023-09-11 08:00:00	2023-09-12 08:00:00	MP	1000	4	20.4	1928	7.6	54.1	22367	0	0	NA	1250	nicht messbar
1486	39549	2023-09-12	08:00:00	ja	22448	Trier	nein	150.5	98	203	131	2023-09-11 08:00:00	2023-09-12 08:00:00	MP	1000	7.5	NA	1127	7.57	nicht messbar	nicht messbar	nicht messbar	NA	nicht messbar	nicht messbar	nicht messbar
1487	39550	2023-09-12	08:00:00	ja	22430	Kaiserslautern	ja	135.5	89	182	536	2023-09-11 00:00:00	2023-09-12 00:00:00	MP	1000	5	16.6	764	7.66	23.3	46371	0	0	NA	316	98.16
1488	39551	2023-09-11	00:00:00	ja	22431	Koblenz	ja	103.5	71	136	105	2023-09-10 00:00:00	2023-09-11 00:00:00	MP	1000	5	18	1500	7.4	41.9	25164	0	0	24.1	699	187
1489	39552	2023-09-12	00:00:00	ja	22438	Landau	ja	117	74	160	299	2023-09-11 08:00:00	2023-09-12 08:00:00	MP	1000	5	20.6	nicht messbar	7.77	54.8	9967	nicht messbar	nicht messbar	NA	675	nicht messbar
1490	39553	2023-09-12	07:30:00	ja	22439	Mainz	nein	119	80	158	127	2023-09-11 00:00:00	2023-09-12 00:00:00	MP	1000	6	6	1858	8.2	nicht messbar	41792	nicht messbar	NA	20.6	281	882
1491	39554	2023-09-12	07:00:00	ja	22447	Montabaur, GKA	ja	84	66	102	234	2023-09-11 00:00:00	2023-09-12 00:00:00	MP	1000	3	16.5	808	7.84	23.9	7140	0	0	NA	445	nicht messbar
1492	39555	2023-09-12	07:30:00	ja	22386	Pirmasens-Blümelstal	ja	172.5	100	245	371	2023-09-11 00:00:00	2023-09-12 00:00:00	MP	1000	12	17.9	1110	7.5	43	4980	0	0	nicht messbar	834	209
1493	39556	2023-09-12	07:45:00	ja	22387	Pirmasens-Felsalbe	ja	131	89	173	390	2023-09-11 00:00:00	2023-09-12 00:00:00	MP	1000	6	16.4	698	7.8	nicht messbar	2710	0	0	16	nicht messbar	nicht messbar
1494	39557	2023-09-11	00:00:00	ja	23128	Speyer	ja	203	145	261	490	2023-09-11 00:00:00	2023-09-12 00:00:00	MP	1000	4	22.8	1619	7.48	53.7	12014	nicht messbar	0	nicht messbar	851	nicht messbar
1495	39558	2023-09-11	00:00:00	ja	22459	Zweibrücken	ja	168	121	215	145	2023-09-10 00:00:00	2023-09-11 00:00:00	MP	1000	5	17.2	1134	7.74	39	8184	0	0	NA	731	268
1496	39559	2023-09-12	07:30:00	ja	20027	Bad Kreuznach	ja	209.5	158	261	593	2023-09-11 00:00:00	2023-09-12 00:00:00	MP	1000	5	20.7	1.43	8.01	29.5	16070	nicht messbar	nicht messbar	29	565	148
1497	39561	2023-09-13	00:00:00	ja	22425	Germersheim	ja	50	43	57	59.7	2023-09-12 00:00:00	2023-09-13 00:00:00	MP	100	24	20.5	102.08	7.83	54	10868	0	4	21.6	390	nicht messbar
1498	39562	2023-09-14	08:00:00	ja	22438	Landau	ja	196.5	81	312	398	2023-09-13 08:00:00	2023-09-14 08:00:00	MP	1000	5	20.6	nicht messbar	6.9	42.1	10071	nicht messbar	nicht messbar	NA	1035	nicht messbar
1499	39563	2023-09-13	18:00:00	ja	25315	BASF Ludwigshafen	nein	5.5	4	7	20.4	2023-09-12 18:00:00	2023-09-13 18:00:00	MP	1000	20	27	nicht messbar	7	nicht messbar	259522	nicht messbar	NA	nicht messbar	nicht messbar	108
1500	39565	2023-09-14	08:00:00	ja	22448	Trier	nein	96.5	48	145	117	2023-09-13 08:00:00	2023-09-14 08:00:00	MP	1000	7.5	NA	1000	7.64	nicht messbar	nicht messbar	nicht messbar	NA	nicht messbar	nicht messbar	nicht messbar
1501	39566	2023-09-14	07:00:00	ja	22447	Montabaur, GKA	ja	31.5	24	39	328	2023-09-13 00:00:00	2023-09-14 00:00:00	MP	1000	nicht messbar	16	430	7.71	7.96	17380	16	4	NA	187	nicht messbar
1502	39567	2023-09-14	08:00:00	ja	22386	Pirmasens-Blümelstal	ja	54.5	47	62	171	2023-09-13 08:00:00	2023-09-14 08:00:00	MP	1000	12	18.3	855	7.5	nicht messbar	5350	nicht messbar	nicht messbar	nicht messbar	nicht messbar	nicht messbar
1503	39568	2023-09-14	07:45:00	ja	22387	Pirmasens-Felsalbe	ja	83	61	105	56.8	2023-09-13 00:00:00	2023-09-14 00:00:00	MP	1000	6	16.9	911	7.8	nicht messbar	2620	0	0	10	nicht messbar	nicht messbar
1504	39569	2023-09-14	08:00:00	ja	19985	Andernach	ja	45	31	59	127	2023-09-13 08:00:00	2023-09-14 08:00:00	MP	1000	7	19.4	1342	7.9	nicht messbar	11799	9	0	NA	nicht messbar	nicht messbar
1505	39570	2023-09-13	00:00:00	ja	23128	Speyer	ja	150	117	183	78.9	2023-09-12 00:00:00	2023-09-13 00:00:00	MP	1000	5	23.1	1375	7.45	44.1	16307	nicht messbar	2	nicht messbar	881	nicht messbar
1506	39571	2023-09-13	00:00:00	ja	22459	Zweibrücken	ja	106.5	78	135	137	2023-09-12 00:00:00	2023-09-13 00:00:00	MP	1000	5	17.2	1240	7.71	36.9	7802	0	0	NA	760	264
1507	39572	2023-09-14	07:30:00	ja	20027	Bad Kreuznach	ja	88.5	59	118	163	2023-09-13 00:00:00	2023-09-14 00:00:00	MP	1000	10	20.5	1.26	7.55	22.3	26030	0	nicht messbar	12	468	141
1508	39573	2023-09-14	07:45:00	ja	22430	Kaiserslautern	ja	123	74	172	224	2023-09-13 00:00:00	2023-09-14 00:00:00	MP	1000	5	16.5	590	7.31	23.6	46325	nicht messbar	nicht messbar	NA	506	111
1509	39574	2023-09-13	00:00:00	ja	22431	Koblenz	ja	46	36	56	99.4	2023-09-12 00:00:00	2023-09-13 00:00:00	MP	1000	5	17.5	800	7.5	21.2	67172	33	0	19.7	459	117
1510	39575	2023-09-14	08:15:00	ja	22439	Mainz	nein	36.5	32	41	1037	2023-09-13 00:00:00	2023-09-14 00:00:00	MP	1000	9	6	1044	7.7	nicht messbar	91392	nicht messbar	NA	19.1	432	117
1511	39576	2023-09-14	08:00:00	ja	22449	Worms	ja	80.5	70	91	700	2023-09-13 08:00:00	2023-09-14 08:00:00	MP	1000	4	19.6	1120	7.6	28.6	28191	40	0	NA	669	nicht messbar
1512	39577	2023-09-13	00:00:00	ja	32373	Neustadt	ja	36	39	33	393	2023-09-12 00:00:00	2023-09-13 00:00:00	MP	1000	8	11	1106	7.52	54.6	9827	0	1	16.9	1869	nicht messbar
1513	39836	2023-09-18	00:00:00	ja	22425	Germersheim	ja	43	39	47	184	2023-09-17 00:00:00	2023-09-18 00:00:00	MP	100	24	14.4	87.58	7.98	29.7	10654	0	5	20.4	544	nicht messbar
1514	39837	2023-09-19	00:00:00	ja	22438	Landau	ja	57	52	62	310	2023-09-18 08:00:00	2023-09-19 08:00:00	MP	1000	5	19.9	nicht messbar	7.2	44	26607	1	nicht messbar	NA	1109	nicht messbar
1515	39838	2023-09-18	18:00:00	ja	25315	BASF Ludwigshafen	ja	15	9	21	144	2023-09-17 18:00:00	2023-09-18 18:00:00	MP	1000	20	23	nicht messbar	7	nicht messbar	245130	nicht messbar	nicht messbar	nicht messbar	nicht messbar	230
1516	39839	2023-09-18	00:00:00	ja	32373	Neustadt	ja	56	60	52	276	2023-09-17 00:00:00	2023-09-18 00:00:00	MP	1000	8.5	10.4	842	7.58	40.9	16269	0	12	20.5	969	nicht messbar
1517	39868	2023-09-19	08:00:00	ja	22430	Kaiserslautern	ja	81	69	93	405	2023-09-18 00:00:00	2023-09-19 00:00:00	MP	1000	5	15.2	532	7.41	21.05	63165	0	5	NA	426	97.67
1518	39869	2023-09-18	00:00:00	ja	22431	Koblenz	ja	75.5	68	83	766	2023-09-17 00:00:00	2023-09-18 00:00:00	MP	1000	5	20.9	1400	7.4	37.3	36212	0	5	21.3	757	209
1519	39870	2023-09-19	07:45:00	ja	22439	Mainz	nein	82	87	77	67.8	2023-09-18 00:00:00	2023-09-19 00:00:00	MP	1000	6	6	1703	7.9	nicht messbar	43264	nicht messbar	NA	19.1	1405	383
1520	39871	2023-09-19	07:00:00	ja	22447	Montabaur, GKA	ja	87.5	74	101	222	2023-09-18 00:00:00	2023-09-19 00:00:00	MP	1000	4.2	16	721	7.74	21.6	9590	1	4	NA	439	nicht messbar
1521	39872	2023-09-19	08:15:00	ja	22386	Pirmasens-Blümelstal	ja	47.5	53	42	220	2023-09-18 00:00:00	2023-09-19 00:00:00	MP	1000	12	18.3	920	7.5	36.8	9650	nicht messbar	4	nicht messbar	nicht messbar	nicht messbar
1522	39873	2023-09-19	07:45:00	ja	22387	Pirmasens-Felsalbe	ja	69.5	61	78	308	2023-09-18 00:00:00	2023-09-19 00:00:00	MP	1000	6	17.2	553	7.8	nicht messbar	4750	5	0	13	nicht messbar	nicht messbar
1523	39874	2023-09-18	00:00:00	ja	23128	Speyer	ja	104.5	98	111	1196	2023-09-17 00:00:00	2023-09-18 00:00:00	MP	1000	3	22.8	1483	7.53	46	14337	nicht messbar	1	nicht messbar	865	nicht messbar
1524	39875	2023-09-18	00:00:00	ja	22459	Zweibrücken	ja	80.5	73	88	494	2023-09-17 00:00:00	2023-09-18 00:00:00	MP	1000	8	17.4	791	8.57	23.2	13480	0	4	NA	960	282
1525	39901	2023-09-19	07:30:00	ja	20027	Bad Kreuznach	ja	186.5	153	220	290	2023-09-18 00:00:00	2023-09-19 00:00:00	MP	1000	5	20.7	1.06	8.02	41	17830	1	0	16	1011	220
1526	39902	2023-09-19	08:00:00	ja	19985	Andernach	ja	49.5	46	53	97.4	2023-09-18 08:00:00	2023-09-19 08:00:00	MP	1000	6	9	1762	8.1	nicht messbar	11769	2	2	NA	nicht messbar	nicht messbar
1527	39903	2023-09-19	08:00:00	ja	22449	Worms	ja	129.5	125	134	144	2023-09-18 08:00:00	2023-09-19 08:00:00	MP	1000	4	20.2	1362	7.3	38.5	27096	2	0	NA	1105	nicht messbar
1528	39972	2023-09-19	08:00:00	ja	22448	Trier	nein	66.5	61	72	290	2023-09-18 08:00:00	2023-08-19 08:00:00	MP	1000	7.5	NA	583	7.76	nicht messbar	33544	nicht messbar	NA	nicht messbar	nicht messbar	nicht messbar
1529	40010	2023-09-20	00:00:00	ja	22425	Germersheim	ja	50.5	41	60	77	2023-09-19 00:00:00	2023-09-20 00:00:00	MP	100	24	26.7	89.38	7.49	36.2	84.66	0	0	19.9	436	nicht messbar
1530	40011	2023-09-21	07:00:00	ja	22447	Montabaur, GKA	ja	95	76	114	748	2023-09-20 00:00:00	2023-09-21 00:00:00	MP	1000	3.5	16.5	729	7.85	24.4	6770	0	0	NA	437	nicht messbar
1531	40012	2023-09-21	07:30:00	ja	22386	Pirmasens-Blümelstal	ja	27	27	27	90	2023-09-20 00:00:00	2023-09-21 00:00:00	MP	1000	12	18	1060	7.3	46.3	4730	nicht messbar	0	nicht messbar	nicht messbar	nicht messbar
1532	40013	2023-09-20	18:00:00	ja	25315	BASF Ludwigshafen	nein	1	1	1	10.4	2023-09-19 18:00:00	2023-09-20 18:00:00	MP	1000	20	23	nicht messbar	7	nicht messbar	233490	nicht messbar	NA	nicht messbar	nicht messbar	220
1533	40014	2023-09-21	07:45:00	ja	22387	Pirmasens-Felsalbe	ja	70.5	66	75	125	2023-09-20 00:00:00	2023-09-21 00:00:00	MP	1000	6	16.2	807	7.8	nicht messbar	2260	0	0	16	nicht messbar	nicht messbar
1534	40015	2023-09-20	00:00:00	ja	23128	Speyer	ja	106.5	94	119	80.7	2023-09-19 00:00:00	2023-09-20 00:00:00	MP	1000	3	22.7	1701	7.6	58	11439	nicht messbar	0	nicht messbar	1067	nicht messbar
1535	40016	2023-09-21	08:00:00	ja	19985	Andernach	ja	130.5	104	157	79.6	2023-09-20 08:00:00	2023-09-21 08:00:00	MP	1000	6	7.7	1854	7.7	nicht messbar	8956	0	0	NA	nicht messbar	nicht messbar
1536	40017	2023-09-20	00:00:00	ja	32373	Neustadt	ja	71.5	56	87	279	2023-09-19 00:00:00	2023-09-20 00:00:00	MP	1000	8	7.8	1087	7.55	48.1	9092	0	0	18.8	1830	nicht messbar
1537	40018	2023-09-20	00:00:00	ja	22459	Zweibrücken	ja	72.5	66	79	59.9	2023-09-19 00:00:00	2023-09-20 00:00:00	MP	1000	4.5	17	1221	8	42.6	7640	1	0	NA	578	243
1538	40020	2023-09-20	00:00:00	ja	20027	Bad Kreuznach	ja	227.5	154	301	438	2023-09-19 00:00:00	2023-09-20 00:00:00	MP	1000	7	20.2	1.36	7.9	38.5	15840	0	0	NA	711	218
1539	40021	2023-09-21	08:15:00	ja	22430	Kaiserslautern	ja	90.5	59	122	425	2023-09-20 00:00:00	2023-09-21 00:00:00	MP	1000	5	16.4	667	7.73	22.1	46630	1	0	NA	353	84.21
1540	40022	2023-09-21	08:00:00	ja	22439	Mainz	nein	127.5	138	117	167	2023-09-20 00:00:00	2023-09-21 00:00:00	MP	1000	6	6	1724	7.9	nicht messbar	42598	nicht messbar	NA	18	944	283
1541	40151	2023-09-21	08:00:00	ja	22448	Trier	nein	65	56	74	332	2023-09-20 08:00:00	2023-09-21 08:00:00	MP	1000	7.5	NA	1034	7.5	nicht messbar	17186	nicht messbar	NA	nicht messbar	nicht messbar	nicht messbar
1542	40152	2023-09-20	00:00:00	ja	22431	Koblenz	ja	99	94	104	126	2023-09-19 00:00:00	2023-09-20 00:00:00	MP	1000	5	21.2	1400	7.8	45.4	23512	0	0	20	579	152
1543	40153	2023-09-21	08:00:00	ja	22438	Landau	ja	44.5	47	42	81.2	2023-09-20 08:00:00	2023-09-21 08:00:00	MP	1000	5	20.3	nicht messbar	6.5	25.6	10049	nicht messbar	nicht messbar	NA	1271	nicht messbar
1544	40154	2023-09-21	08:00:00	ja	22449	Worms	ja	212.5	142	283	213	2023-09-20 08:00:00	2023-09-21 08:00:00	MP	1000	4	20.2	1812	7.3	54.1	24250	0	0	NA	1445	nicht messbar
1545	41430	2023-09-25	00:00:00	ja	22425	Germersheim	ja	144.5	102	187	306	2023-09-24 00:00:00	2023-09-25 00:00:00	MP	100	24	22.3	90.78	7.61	38.7	7479	0	0	14.7	374	nicht messbar
1546	41431	2023-09-26	07:00:00	ja	22447	Montabaur, GKA	ja	111	81	141	81.6	2023-09-25 00:00:00	2023-09-26 00:00:00	MP	1000	3.5	16	945	7.86	25.5	7360	0	0	NA	353	nicht messbar
1547	41432	2023-09-26	07:45:00	ja	22386	Pirmasens-Blümelstal	ja	102.5	89	116	129	2023-09-25 00:00:00	2023-09-26 00:00:00	MP	1000	12	17.1	630	7.3	41.5	4640	nicht messbar	0	nicht messbar	nicht messbar	nicht messbar
1548	41433	2023-09-25	18:00:00	ja	25315	BASF Ludwigshafen	nein	12.5	25	0	200	2023-09-24 18:00:00	2023-09-25 18:00:00	MP	1000	20	23	nicht messbar	7	nicht messbar	252200	nicht messbar	NA	nicht messbar	nicht messbar	180
1549	41434	2023-09-26	07:45:00	ja	22387	Pirmasens-Felsalbe	ja	172	120	224	193	2023-09-25 00:00:00	2023-09-26 00:00:00	MP	1000	5	15.4	676	7.9	nicht messbar	2400	0	0	5	nicht messbar	nicht messbar
1550	41435	2023-09-25	00:00:00	ja	23128	Speyer	ja	160.5	141	180	40	2023-09-24 00:00:00	2023-09-25 00:00:00	MP	1000	4	21.8	1553	7.49	53.5	12391	nicht messbar	0	nicht messbar	1002	nicht messbar
1551	41436	2023-09-26	00:00:00	ja	19985	Andernach	ja	84	78	90	85.8	2023-09-26 08:15:00	2023-09-26 08:30:00	EP	1000	2.5	17	1897	8.1	nicht messbar	-368	0	0	7	nicht messbar	nicht messbar
1552	41437	2023-09-25	00:00:00	ja	32373	Neustadt	ja	120	98	142	39.3	2023-09-25 00:00:00	2023-09-26 00:00:00	MP	1000	6.5	9	1156	7.92	58.5	9086	0	0	13.3	868	nicht messbar
1553	41487	2023-09-26	07:30:00	ja	20027	Bad Kreuznach	ja	197.5	135	260	95.9	2023-09-25 00:00:00	2023-09-26 00:00:00	MP	1000	4.5	20	1.22	7.95	39	15180	nicht messbar	nicht messbar	9	769	213
1554	41488	2023-09-26	08:00:00	ja	22430	Kaiserslautern	ja	54.5	53	56	88	2023-09-25 00:00:00	2023-09-26 00:00:00	MP	1000	5	13.3	538	7.33	13.9	45955	0	0	NA	194	55.15
1555	41489	2023-09-25	00:00:00	ja	22431	Koblenz	ja	93.5	85	102	68.8	2023-09-25 00:00:00	2023-09-26 00:00:00	MP	1000	5	20.5	1400	7.6	42.3	25820	0	0	15.5	576	163
1556	41490	2023-09-26	08:00:00	ja	22438	Landau	ja	204	154	254	64.8	2023-09-25 08:00:00	2023-09-26 08:00:00	MP	1000	5	19.4	nicht messbar	7.5	33.5	10617	nicht messbar	nicht messbar	NA	1152	nicht messbar
1557	41491	2023-09-26	07:30:00	ja	22439	Mainz	nein	169	115	223	134	2023-09-25 00:00:00	2023-09-26 00:00:00	MP	1000	6	6	1554	8	nicht messbar	44109	nicht messbar	NA	12.7	1014	338
1558	41492	2023-09-26	00:00:00	ja	22449	Worms	ja	136	116	156	50.4	2023-09-25 08:00:00	2023-09-26 08:00:00	MP	1000	4	19.1	1832	7.6	57.9	24301	0	0	NA	1204	nicht messbar
1559	41493	2023-09-25	00:00:00	ja	22459	Zweibrücken	ja	115.5	94	137	45.7	2023-09-24 00:00:00	2023-09-25 00:00:00	MP	1000	4.5	16.5	1007	8	40.7	7580	0	0	NA	689	279
1560	41563	2023-09-28	07:00:00	ja	22447	Montabaur, GKA	ja	236.5	156	317	309	2023-09-27 00:00:00	2023-09-28 00:00:00	MP	1000	3.5	16	771	7.92	30	7410	0	0	NA	486	nicht messbar
1561	41564	2023-09-27	18:00:00	ja	25315	BASF Ludwigshafen	nein	13	4	22	67	2023-09-26 18:00:00	2023-09-27 18:00:00	MP	1000	20	23	nicht messbar	7	nicht messbar	251600	nicht messbar	NA	nicht messbar	nicht messbar	190
1562	41569	2023-09-27	00:00:00	ja	22425	Germersheim	ja	158	112	204	1153	2023-09-26 00:00:00	2023-09-27 00:00:00	MP	100	24	22.9	111.28	7.25	39.1	8213	0	0	16.7	380	nicht messbar
1563	41570	2023-09-28	08:00:00	ja	22438	Landau	ja	169	166	172	849	2023-09-27 08:00:00	2023-09-28 08:00:00	MP	1000	5	19.6	nicht messbar	7.4	45.3	11213	nicht messbar	nicht messbar	NA	859	NA
1564	41571	2023-09-28	08:30:00	ja	22386	Pirmasens-Blümelstal	ja	46	92	0	178	2023-09-27 00:00:00	2023-09-28 00:00:00	MP	1000	12	17.3	1213	7.5	nicht messbar	4400	nicht messbar	0	17.3	nicht messbar	nicht messbar
1565	41572	2023-09-28	08:00:00	ja	22387	Pirmasens-Felsalbe	ja	153.5	115	192	77.9	2023-09-27 00:00:00	2023-09-28 00:00:00	MP	1000	7	16	980	8.1	nicht messbar	2450	0	0	NA	nicht messbar	nicht messbar
1566	41573	2023-09-27	00:00:00	ja	23128	Speyer	ja	214	192	236	146	2023-09-27 00:00:00	2023-09-28 00:00:00	MP	1000	3	21.8	1684	7.42	58	10857	nicht messbar	0	nicht messbar	927	nicht messbar
1567	41574	2023-09-28	08:00:00	ja	19985	Andernach	ja	124	88	160	321	2023-09-27 08:00:00	2023-09-28 08:00:00	MP	1000	6	17.7	2021	8.1	nicht messbar	9134	0	0	NA	nicht messbar	nicht messbar
1568	41575	2023-09-27	00:00:00	ja	32373	Neustadt	ja	144.5	148	141	192	2023-09-26 00:00:00	2023-09-27 00:00:00	MP	1000	9.5	9.6	1118	7.66	54.2	8898	0	0	16.3	1198	nicht messbar
1569	41576	2023-09-28	08:00:00	ja	22449	Worms	ja	126	100	152	223	2023-09-27 08:00:00	2023-09-28 08:00:00	MP	1000	4	19.5	1833	7.6	55.7	22826	0	0	NA	1231	nicht messbar
1570	41577	2023-09-27	00:00:00	ja	22459	Zweibrücken	ja	147	100	194	96.1	2023-09-27 00:00:00	2023-09-28 00:00:00	MP	1000	4.5	16.5	1259	7.75	44.5	7569	0	0	NA	704	277
1571	41587	2023-09-28	00:00:00	ja	22430	Kaiserslautern	ja	169	141	197	203	2023-09-27 00:00:00	2023-09-28 00:00:00	MP	1000	5	nicht messbar	749	7.42	29.2	46216	0	0	NA	583	112.79
1572	41588	2023-09-27	00:00:00	ja	22431	Koblenz	ja	143.5	123	164	288	2023-09-27 00:00:00	2023-09-28 00:00:00	MP	1000	5	17.7	1400	7.6	40.8	26456	9	0	17.9	648	175
1573	41589	2023-09-28	07:30:00	ja	22439	Mainz	nein	278	230	326	1030	2023-09-27 00:00:00	2023-09-28 00:00:00	MP	1000	6	6	1623	7.9	nicht messbar	42496	nicht messbar	NA	15.1	1355	386
1574	41591	2023-09-26	08:00:00	ja	22448	Trier	nein	149.5	110	189	67.3	2023-09-25 08:00:00	2023-09-26 08:00:00	MP	1000	7.5	NA	1211	7.69	nicht messbar	20800	nicht messbar	NA	nicht messbar	nicht messbar	nicht messbar
1575	41605	2023-09-28	07:15:00	ja	20027	Bad Kreuznach	ja	204	144	264	678	2023-09-27 00:00:00	2023-09-28 00:00:00	MP	1000	5	20.7	1.22	7.06	37	16410	nicht messbar	nicht messbar	13	814	219
1576	41844	2023-09-28	08:00:00	ja	22448	Trier	nein	180	137	223	199	2023-09-27 08:00:00	2023-09-28 08:00:00	MP	1000	7.5	NA	1036	7.48	nicht messbar	20084	nicht messbar	NA	nicht messbar	nicht messbar	nicht messbar
1577	41988	2023-10-01	00:00:00	ja	22425	Germersheim	ja	80.5	61	100	112	2023-10-01 00:00:00	2023-10-02 00:00:00	MP	100	24	22.1	112.28	7.6	34.8	7014	0	0	16.5	456	nicht messbar
1578	42000	2023-10-02	08:00:00	ja	22448	Trier	nein	162	132	192	445	2023-10-01 08:00:00	2023-10-02 08:00:00	MP	1000	7.5	NA	1046	7.6	nicht messbar	16791	nicht messbar	NA	nicht messbar	nicht messbar	nicht messbar
1579	42001	2023-10-02	07:00:00	ja	22447	Montabaur, GKA	ja	69	60	78	118	2023-10-01 00:00:00	2023-10-02 00:00:00	MP	1000	3.5	17.5	788	7.01	15.2	6060	0	0	NA	394	nicht messbar
1580	42002	2023-10-01	00:00:00	ja	32373	Neustadt	ja	83.5	94	73	236	2023-10-01 00:00:00	2023-10-02 00:00:00	MP	1000	8	8.9	1160	8.07	65.7	8710	0	0	15.4	962	nicht messbar
1581	42003	2023-10-02	08:00:00	ja	22449	Worms	ja	110.5	96	125	85	2023-10-01 08:00:00	2023-10-02 08:00:00	MP	1000	4	19.7	1940	8	72.3	20707	0	0	NA	1121	nicht messbar
1582	42004	2023-10-01	00:00:00	ja	22459	Zweibrücken	ja	162.5	138	187	76.7	2023-10-01 00:00:00	2023-10-02 00:00:00	MP	1000	4	16.2	1128	7.66	40.4	7215	0	0	NA	788	288
1583	42431	2023-10-02	00:00:00	ja	20027	Bad Kreuznach	ja	198.5	157	240	347	2023-10-01 00:00:00	2023-10-02 00:00:00	MP	1000	7	19.6	1.3	7.5	38.6	14310	0	0	NA	683	213
1584	42433	2023-10-02	08:00:00	ja	19985	Andernach	ja	81.5	74	89	287	2023-10-01 08:00:00	2023-10-02 08:00:00	MP	1000	6	17.8	1917	7.9	nicht messbar	7632	0	0	NA	nicht messbar	nicht messbar
1585	42457	2023-10-02	08:00:00	ja	22438	Landau	ja	143.5	102	185	92	2023-10-01 08:00:00	2023-10-02 08:00:00	MP	1000	5	19.4	nicht messbar	nicht messbar	47.4	10891	0	0	17	1056	nicht messbar
1586	42460	2023-10-04	07:30:00	ja	22439	Mainz	nein	251	188	314	278	2023-10-02 00:00:00	2023-10-03 00:00:00	MP	1000	6	6	1703	7.6	nicht messbar	67034	NA	NA	13.9	756	233
1587	42471	2023-10-02	00:00:00	ja	22430	Kaiserslautern	ja	108	90	126	256	2023-10-01 00:00:00	2023-10-02 00:00:00	MP	1000	5	16.1	757	7.56	25.5	43693	0	0	NA	404	97.41
1588	42704	2023-10-04	00:00:00	ja	22425	Germersheim	ja	96	82	110	80	2023-10-03 00:00:00	2023-10-04 00:00:00	MP	100	24	19.1	115.18	7.7	55.1	7043	1	0	16.4	441	nicht messbar
1589	42705	2023-10-05	08:00:00	ja	22438	Landau	ja	183.5	122	245	103	2023-10-05 08:00:00	2023-10-05 08:00:00	EP	1000	3	19.2	nicht messbar	7.6	52	10835	1	0	NA	965	nicht messbar
1590	42706	2023-10-04	18:00:00	ja	25315	BASF Ludwigshafen	nein	21.5	14	29	96.4	2023-10-03 18:00:00	2023-10-04 18:00:00	MP	1000	20	23	nicht messbar	7	nicht messbar	267140	nicht messbar	NA	nicht messbar	nicht messbar	210
1591	42745	2023-10-05	07:00:00	ja	22447	Montabaur, GKA	ja	78	50	106	77.2	2023-10-04 00:00:00	2023-10-05 00:00:00	MP	1000	5	15.5	632	7.72	19.7	10620	9	0	NA	369	nicht messbar
1592	42746	2023-10-05	08:00:00	ja	22386	Pirmasens-Blümelstal	ja	74.5	69	80	75	2023-10-04 00:00:00	2023-10-05 00:00:00	MP	1000	12	17.4	780	7.8	nicht messbar	4728	nicht messbar	0	nicht messbar	nicht messbar	nicht messbar
1593	42747	2023-10-05	07:45:00	ja	22387	Pirmasens-Felsalbe	ja	182	170	194	161	2023-10-04 00:00:00	2023-10-05 00:00:00	MP	1000	6	15	836	8	nicht messbar	2330	0	0	6	nicht messbar	nicht messbar
1594	42748	2023-10-04	00:00:00	ja	32373	Neustadt	ja	85.5	85	86	89.5	2023-10-03 00:00:00	2023-10-04 00:00:00	MP	1000	10	8.4	1186	8.1	61.7	8959	0	0	13.4	1640	nicht messbar
1595	42966	2023-10-05	07:45:00	ja	22439	Mainz	nein	119.5	97	142	67.9	2023-10-04 00:00:00	2023-10-05 00:00:00	MP	1000	6	6	1327	7.7	nicht messbar	57357	nicht messbar	NA	11.4	606	208
1596	42967	2023-10-05	08:00:00	ja	19985	Andernach	ja	134.5	100	169	244	2023-10-04 08:00:00	2023-10-05 08:00:00	MP	1000	6	17.4	1934	8	nicht messbar	8936	2	0	NA	nicht messbar	nicht messbar
1597	42968	2023-10-04	00:00:00	ja	23128	Speyer	ja	168.5	132	205	102	2023-10-03 00:00:00	2023-10-04 00:00:00	MP	1000	3	21.7	1795	7.42	59	10760	nicht messbar	0	nicht messbar	1067	nicht messbar
1598	42969	2023-10-04	00:00:00	ja	22459	Zweibrücken	ja	85	68	102	97	2023-10-03 00:00:00	2023-10-04 00:00:00	MP	1000	5.5	15.8	892	7.95	31.9	9445	3	0	NA	457	193
1599	42972	2023-10-04	00:00:00	ja	20027	Bad Kreuznach	ja	167	133	201	92.3	2023-10-03 00:00:00	2023-10-04 00:00:00	MP	1000	7	19.8	1.51	8.08	41.7	17910	2	0	NA	713	207
1600	42973	2023-10-05	00:00:00	ja	22430	Kaiserslautern	ja	136	104	168	68.3	2023-10-04 00:00:00	2023-10-05 00:00:00	MP	1000	5	16.6	795	7.93	30.9	57064	0	0	NA	500	124.72
1601	42974	2023-10-04	00:00:00	ja	22431	Koblenz	ja	86	76	96	68.3	2023-10-03 00:00:00	2023-10-04 00:00:00	MP	1000	5	21.5	1200	7.8	33.5	39136	9	0	13.9	885	229
1602	43923	2023-10-05	08:00:00	ja	22448	Trier	nein	124.5	110	139	80.8	2023-10-04 08:00:00	2023-10-05 08:00:00	MP	1000	7.5	NA	1158	7.49	nicht messbar	23127	nicht messbar	NA	nicht messbar	nicht messbar	nicht messbar
1603	44075	2023-10-05	00:00:00	ja	22449	Worms	nein	113.5	95	132	91.5	NA	NA	NA	NA	NA	NA	NA	NA	NA	NA	NA	NA	NA	NA	NA
1604	47156	2023-10-10	00:00:00	ja	20027	Bad Kreuznach	ja	469.5	414	525	135	2023-10-09 00:00:00	2023-10-10 00:00:00	MP	1000	5	20	1.47	7.88	46	14680	nicht messbar	nicht messbar	11.5	805	212
1605	47157	2023-10-09	00:00:00	ja	22425	Germersheim	ja	512.5	365	660	184	2023-10-09 00:00:00	2023-10-10 00:00:00	MP	100	24	21.4	106.38	7.57	42.8	6336	0	0	17.4	401	nicht messbar
1606	47158	2023-10-10	08:00:00	ja	19985	Andernach	ja	204	198	210	10.2	2023-10-09 08:00:00	2023-10-10 08:00:00	MP	1000	5	17.6	1948	8.1	nicht messbar	9050	0	0	NA	nicht messbar	nicht messbar
1607	47159	2023-10-09	00:00:00	ja	23128	Speyer	ja	616	452	780	136	2023-10-09 00:00:00	2023-10-10 00:00:00	MP	1000	3.5	21.5	1771	7.43	60.7	10996	nicht messbar	0	nicht messbar	1092	nicht messbar
1608	47451	2023-10-10	08:00:00	ja	22448	Trier	nein	490.5	352	629	170	2023-10-09 08:00:00	2023-10-10 08:00:00	MP	1000	7.5	NA	1268	7.34	nicht messbar	16912	nicht messbar	NA	nicht messbar	nicht messbar	nicht messbar
1609	47452	2023-10-10	07:45:00	ja	22430	Kaiserslautern	ja	385	298	472	185	2023-10-09 00:00:00	2023-10-10 00:00:00	MP	1000	5	16.2	887	7.89	25.7	45534	0	0	NA	483	108.02
1610	47453	2023-10-09	00:00:00	ja	22431	Koblenz	ja	315	300	330	274	2023-10-09 00:00:00	2023-10-10 00:00:00	MP	1000	5	20	1600	7.5	45.6	24852	0	0	17.1	745	189
1611	47454	2023-10-10	08:00:00	ja	22438	Landau	ja	506	401	611	784	2023-10-09 08:00:00	2023-10-10 08:00:00	MP	1000	5	18.9	nicht messbar	7.9	52.5	10076	nicht messbar	nicht messbar	NA	1038	nicht messbar
1612	47455	2023-10-10	07:30:00	ja	22439	Mainz	nein	469	458	480	232	2023-10-09 00:00:00	2023-10-10 00:00:00	MP	1000	6	6	1731	7.7	nicht messbar	40858	nicht messbar	NA	15.2	901	314
1613	47456	2023-10-10	07:00:00	ja	22447	Montabaur, GKA	ja	248	229	267	138	2023-10-09 00:00:00	2023-10-10 00:00:00	MP	1000	3.5	16	827	8.06	32	6640	0	0	NA	758	nicht messbar
1614	47457	2023-10-10	08:00:00	ja	22386	Pirmasens-Blümelstal	ja	646	417	875	205	2023-10-09 00:00:00	2023-10-10 00:00:00	MP	1000	12	16.8	1104	7.6	nicht messbar	4510	nicht messbar	nicht messbar	nicht messbar	nicht messbar	nicht messbar
1615	47458	2023-10-09	18:00:00	ja	25315	BASF Ludwigshafen	nein	97.5	58	137	99.8	2023-10-08 18:00:00	2023-10-09 18:00:00	MP	1000	20	23	nicht messbar	7	nicht messbar	224960	nicht messbar	NA	nicht messbar	nicht messbar	210
1616	47459	2023-10-10	07:45:00	ja	22387	Pirmasens-Felsalbe	ja	970.5	711	1230	284	2023-10-09 00:00:00	2023-10-10 00:00:00	MP	1000	6	15.1	836	8	nicht messbar	2410	0	0	9	nicht messbar	nicht messbar
1617	47460	2023-10-09	00:00:00	ja	32373	Neustadt	ja	660	566	754	133	2023-10-09 00:00:00	2023-10-10 00:00:00	MP	1000	8.5	8.6	1230	8.08	64	8619	0	0	18.2	1120	nicht messbar
1618	47461	2023-10-10	08:00:00	ja	22449	Worms	ja	226.5	228	225	109	2023-10-09 08:00:00	2023-10-10 08:00:00	MP	1000	4	19.4	2120	8.1	76.2	20697	0	0	NA	1076	nicht messbar
1619	47462	2023-10-09	00:00:00	ja	22459	Zweibrücken	ja	459	391	527	233	2023-10-09 00:00:00	2023-10-10 00:00:00	MP	1000	4.5	16.1	1231	7.94	38.8	7473	0	0	NA	729	273
1620	47529	2023-10-11	00:00:00	ja	22425	Germersheim	ja	314.5	240	389	171	2023-10-10 00:00:00	2023-10-11 00:00:00	MP	100	24	15.8	103.98	7.93	68.1	6546	0	0	18.5	414	nicht messbar
1621	47530	2023-10-12	00:00:00	ja	22430	Kaiserslautern	ja	266	279	253	218	2023-10-11 00:00:00	2023-10-12 00:00:00	MP	1000	5	15.7	694	7.6	24.97	43277	0	0	NA	387	98.82
1622	47531	2023-10-11	18:00:00	ja	25315	BASF Ludwigshafen	nein	63	36	90	64.7	2023-10-10 18:00:00	2023-10-11 18:00:00	MP	1000	20	23	nicht messbar	7	nicht messbar	217415	nicht messbar	NA	nicht messbar	nicht messbar	240
1623	47539	2023-10-12	07:00:00	ja	22447	Montabaur, GKA	ja	415.5	357	474	547	2023-10-11 00:00:00	2023-10-12 00:00:00	MP	1000	3.5	16	916	7.9	30.1	6320	0	0	NA	794	nicht messbar
1624	47785	2023-10-12	07:30:00	ja	22439	Mainz	nein	394.5	400	389	179	2023-10-11 00:00:00	2023-10-12 00:00:00	MP	1000	6	6	1780	7.9	nicht messbar	41434	nicht messbar	NA	14.7	755	249
1625	47786	2023-10-11	00:00:00	ja	23128	Speyer	ja	581.5	529	634	135	2023-10-10 00:00:00	2023-10-11 00:00:00	MP	1000	3.5	21.7	1825	7.47	65.7	11553	nicht messbar	0	nicht messbar	881	nicht messbar
1626	47787	2023-10-12	08:00:00	ja	19985	Andernach	ja	544.5	429	660	308	2023-10-11 08:00:00	2023-10-12 08:00:00	MP	1000	5	17.5	2110	7.62	nicht messbar	8977	0	0	NA	nicht messbar	nicht messbar
1627	47788	2023-10-11	00:00:00	ja	22459	Zweibrücken	ja	386.5	215	558	174	2023-10-10 00:00:00	2023-10-11 00:00:00	MP	1000	4.5	16.1	1218	7.68	39.8	7633	0	0	NA	763	191
1628	47809	2023-10-11	00:00:00	ja	20027	Bad Kreuznach	ja	489	346	632	156	2023-10-10 00:00:00	2023-10-11 00:00:00	MP	1000	7	20.5	1.52	7.8	40.9	15610	0	0	NA	643	190
1629	47810	2023-10-11	00:00:00	ja	22431	Koblenz	ja	245.5	296	195	93.7	2023-10-10 00:00:00	2023-10-11 00:00:00	MP	1000	5	20.2	1700	7.8	43.8	24724	0	0	20.2	802	213
1630	47811	2023-10-12	08:00:00	ja	22386	Pirmasens-Blümelstal	nein	220.5	229	212	130	2023-10-11 00:00:00	2023-10-12 00:00:00	MP	1000	12	16.8	1197	7.6	nicht messbar	4680	nicht messbar	NA	nicht messbar	nicht messbar	nicht messbar
1631	47812	2023-10-12	07:30:00	ja	22387	Pirmasens-Felsalbe	ja	1275	1190	1360	318	2023-10-11 00:00:00	2023-10-12 00:00:00	MP	1000	6	15.4	926	7.9	nicht messbar	2320	0	0	14	nicht messbar	nicht messbar
1632	48497	2023-10-12	08:00:00	ja	22448	Trier	nein	634	664	604	233	2023-10-11 08:00:00	2023-10-12 08:00:00	MP	1000	7.5	NA	1143	7.57	nicht messbar	19592	nicht messbar	NA	nicht messbar	nicht messbar	nicht messbar
1633	48499	2023-10-12	08:00:00	ja	22438	Landau	ja	378.5	288	469	183	2023-10-11 08:00:00	2023-10-12 08:00:00	MP	1000	5	19.2	nicht messbar	7.2	52.6	10849	nicht messbar	nicht messbar	NA	787	nicht messbar
1634	48500	2023-10-12	08:00:00	ja	22449	Worms	ja	342.5	271	414	114	2023-10-11 08:00:00	2023-10-12 08:00:00	MP	1000	4	19.2	2000	8.2	70	19370	0	0	NA	944	nicht messbar
1635	48896	2023-10-17	00:00:00	ja	22448	Trier	nein	289	213	365	117	NA	NA	NA	NA	NA	NA	NA	NA	NA	NA	NA	NA	NA	NA	NA
1636	48897	2023-10-16	00:00:00	ja	20027	Bad Kreuznach	nein	343	249	437	184	NA	NA	NA	NA	NA	NA	NA	NA	NA	NA	NA	NA	NA	NA	NA
1637	48898	2023-10-17	00:00:00	ja	22425	Germersheim	nein	174.5	161	188	73.6	NA	NA	NA	NA	NA	NA	NA	NA	NA	NA	NA	NA	NA	NA	NA
1638	48899	2023-10-17	00:00:00	ja	22430	Kaiserslautern	nein	266.5	236	297	276	NA	NA	NA	NA	NA	NA	NA	NA	NA	NA	NA	NA	NA	NA	NA
1639	48900	2023-10-17	00:00:00	ja	22431	Koblenz	nein	162.5	168	157	114	NA	NA	NA	NA	NA	NA	NA	NA	NA	NA	NA	NA	NA	NA	NA
1640	48901	2023-10-17	00:00:00	ja	22438	Landau	nein	313.5	241	386	141	NA	NA	NA	NA	NA	NA	NA	NA	NA	NA	NA	NA	NA	NA	NA
1641	48902	2023-10-17	00:00:00	ja	22439	Mainz	nein	280.5	280	281	91.1	NA	NA	NA	NA	NA	NA	NA	NA	NA	NA	NA	NA	NA	NA	NA
1642	48903	2023-10-17	00:00:00	ja	22447	Montabaur, GKA	nein	149.5	150	149	156	NA	NA	NA	NA	NA	NA	NA	NA	NA	NA	NA	NA	NA	NA	NA
1643	48904	2023-10-17	00:00:00	ja	22386	Pirmasens-Blümelstal	nein	191	185	197	143	NA	NA	NA	NA	NA	NA	NA	NA	NA	NA	NA	NA	NA	NA	NA
1644	48905	2023-10-16	00:00:00	ja	25315	BASF Ludwigshafen	nein	42	19	65	134	NA	NA	NA	NA	NA	NA	NA	NA	NA	NA	NA	NA	NA	NA	NA
1645	48906	2023-10-17	00:00:00	ja	22387	Pirmasens-Felsalbe	nein	1140	1130	1150	364	NA	NA	NA	NA	NA	NA	NA	NA	NA	NA	NA	NA	NA	NA	NA
1646	48907	2023-10-16	00:00:00	ja	19985	Andernach	nein	351.5	257	446	230	NA	NA	NA	NA	NA	NA	NA	NA	NA	NA	NA	NA	NA	NA	NA
1647	48908	2023-10-17	00:00:00	ja	23128	Speyer	nein	421.5	336	507	134	NA	NA	NA	NA	NA	NA	NA	NA	NA	NA	NA	NA	NA	NA	NA
1648	48909	2023-10-17	00:00:00	ja	22449	Worms	nein	431.5	336	527	126	NA	NA	NA	NA	NA	NA	NA	NA	NA	NA	NA	NA	NA	NA	NA
1649	48910	2023-10-17	00:00:00	ja	32373	Neustadt	nein	543.5	466	621	150	NA	NA	NA	NA	NA	NA	NA	NA	NA	NA	NA	NA	NA	NA	NA
1650	48911	2023-10-17	00:00:00	ja	22459	Zweibrücken	nein	218	185	251	180	NA	NA	NA	NA	NA	NA	NA	NA	NA	NA	NA	NA	NA	NA	NA
